# Supplementary material for: Comprehensive analysis of disulfidptosis-related genes reveals the effect of disulfidptosis in ulcerative colitis
Source: Sci Rep. 2024 Jul 8;14:15705. doi: 10.1038/s41598-024-66533-9 (PMC11231342; doi:10.1038/s41598-024-66533-9)
Supplement: Supplementary file 2 — Supplementary Information 2. [file 41598_2024_66533_MOESM2_ESM.xls]

## Sheet: cibersort
Table S13: Proportion of immune cells
Tag	B cells naive	B cells memory	Plasma cells	T cells CD8	T cells CD4 naive	T cells CD4 memory resting	T cells CD4 memory activated	T cells follicular helper	T cells regulatory (Tregs)	T cells gamma delta	NK cells resting	NK cells activated	Monocytes	Macrophages M0	Macrophages M1	Macrophages M2	Dendritic cells resting	Dendritic cells activated	Mast cells resting	Mast cells activated	Eosinophils	Neutrophils	P-value	Pearson Correlation	RMSE
GSM1187602	0	0.0926973	0.154306	0.163198	0	0.0521108	0	0	0.104568	0	0.0103785	0.0413886	0.0918097	0.113413	0	0.0908934	0	0.022451	0.0627858	0	0	0	0.06	0.151742	1.02476
GSM1187603	0.0235169	0.208593	0.192037	0.187143	0	0.0634615	0	0	0.0685621	0	0.0537395	0	0.0299502	0.107919	0	0.00766097	0	0.0204855	0.0217623	0.0103903	0.00477869	0	0	0.395008	0.926739
GSM1187604	0.00525752	0.0750722	0.168914	0.246485	0	0.0794623	0	0	0.0363185	0	0.0230035	0.044252	0.0707525	0.0924457	0	0.0912082	0	0.0241295	0.0426988	0	0	0	0.03	0.1999	1.01129
GSM1187605	0	0.080669	0.150599	0.207887	0	0.0472644	0	0	0.0752686	0	0.0396233	0.0135293	0.0455496	0.159749	0.0155482	0.120282	0	0.0103866	0.0336439	0	0	0	0.07	0.146039	1.03075
GSM1187606	0	0.0324979	0.152389	0.243226	0	0.0744801	0.0155843	0	0.0516503	0	0.0334821	0.0315438	0.044739	0.139537	0.0358075	0.0318205	0	0.0074032	0.105839	0	0	0	0.14	0.113559	1.04328
GSM1187607	0.0510883	0.159452	0.163232	0.281602	0	0.057182	0	0	0	0	0.0437547	0.0201107	0	0.0451303	0.0297958	0.110848	0	0	0.0247592	0	0	0.0130449	0.01	0.240376	1.00628
GSM1187608	0.0467087	0.165164	0.156007	0.162485	0.0139251	0.0270996	0	0	0.053744	0	0.0353611	0	0.0137367	0.0820841	0.0117737	0.13906	0	0.027662	0.0651905	0	0	0	0.01	0.325078	0.95491
GSM1187609	0	0.0661804	0.141321	0.327052	0	0	0	0.00417351	0.128236	0	0.0801148	0	0.0579312	0.133745	0	0.0040889	0	0.0200954	0	0.0370617	0	0	0.34	0.0540225	1.08451
GSM1426079	0	0.0472348	0.173013	0.357665	0	0	0	0.0121142	0.0914053	0	0.0412213	0.0696207	0.0751661	0.0394525	0	0.0166104	0	0	0.0764963	0	0	0	0.52	0.0279624	1.10836
GSM1426080	0	0.151228	0.117913	0.256892	0	0	0	0	0.0482386	0	0.0416958	0.00382649	0.0301445	0.153601	0.00821977	0.0654496	0	0	0.122791	0	0	0	0.16	0.0975994	1.05184
GSM1426081	0.0602473	0	0.217479	0.304399	0	0	0	0	0.173452	0	0	0.0867717	0	0.0276324	0.0128567	0.0752824	0	0	0.0418805	0	0	0	0.61	0.0226075	1.11827
GSM1426082	0	0.00977505	0.166887	0.315558	0	0	0	0	0.125576	0	0.017114	0.111375	0.115512	0.0577778	0	0	0	0.0174482	0.0629769	0	0	0	0.83	-0.0111663	1.12037
GSM1426083	0	0.0247692	0.143262	0.286643	0	0.0105813	0	0	0.174093	0	0	0.118524	0.0815418	0.0431782	0	0.0572719	0	0	0.0601359	0	0	0	0.4	0.0467374	1.09087
GSM1426084	0	0.000205507	0.147474	0.358034	0	0	0	0	0.104206	0	0.0123135	0.135412	0.0763061	0.0644919	0	0.0154096	0	0.00538541	0.080763	0	0	0	0.7	0.00995594	1.11986
GSM1426085	0	0.0633212	0.140768	0.248083	0	0.027255	0	0	0.0744636	0	0.00412146	0.0402628	0.063999	0	0.00424407	0.243512	0	0.00585861	0.0841112	0	0	0	0.16	0.0909047	1.04946
GSM1426086	0	0.0581031	0.131896	0.387676	0	0	0	0	0.0699602	0	0.0135699	0.04538	0.0671178	0.00303789	0	0.139882	0	0.0127288	0.0706476	0	0	0	0.56	0.0251414	1.09195
GSM1426087	0.0319783	0.130608	0.0979412	0.197827	0	0.0321196	0	0	0.0874827	0	0.0310145	0	0.0119576	0	0	0.206738	0	0.0317345	0.133762	0	0.00683548	0	0.03	0.18465	1.00929
GSM1426088	0.0227462	0.180713	0.122453	0.249173	0	0	0	0	0.118939	0	0.00837059	0.0149384	0.0363941	0.0308792	0	0.107258	0	0.0166092	0.0915273	0	0	0	0.01	0.243486	0.992925
GSM1426089	0	0.0649151	0.136467	0.240015	0	0.00618629	0	0	0.108576	0	0	0.0766553	0.0671864	0	0	0.182596	0	0.0006953	0.116707	0	0	0	0.23	0.0738835	1.05912
GSM1187610	0.0218671	0.0651768	0.152132	0.222532	0	0.113355	0	0.0493923	0.000428115	0	0.0915614	0	0.0276694	0.0755237	0.0313574	0	0	0.0661906	0	0.059569	0	0.0232458	0.01	0.262083	0.98565
GSM1187611	0.0958403	0.0665704	0.115793	0.0681311	0	0.19311	0.0179044	0	0	0	0.0827043	0	0.015776	0.123607	0.0865138	0.0136402	0	0.017388	0	0.0335449	0	0.0694761	0	0.42282	0.905728
GSM1187612	0.245685	0.214811	0.0240116	0.0412083	0	0.0623853	0.020461	0.0259762	0.0099797	0	0.048916	0	0	0.174502	0.0522997	0.0128042	0	0.0267899	0.0281317	0.00166031	0	0.0103781	0	0.669054	0.754441
GSM1187613	0.0649693	0.0141302	0.0394663	0.0601186	0	0.201128	0.00701493	0.0406688	0	0	0.0542466	0	0.0308642	0.127397	0.0814398	0.00553415	0	0.0331433	0	0.0947707	0	0.145108	0	0.397385	0.917797
GSM1187614	0.0988534	0.166913	0.0500611	0.13304	0	0.0545878	0.00962538	0.0317944	0.0271767	0	0.109696	0	0	0.0981825	0.0397704	0.0124664	0	0.0563614	0	0.0934741	0	0.0179968	0	0.347358	0.94422
GSM1187615	0	0.0487474	0.161231	0.0889777	0	0.175089	0.0214923	0.0221332	0	0	0.081254	0	0.0203886	0.1214	0.0971754	0.0635242	0	0.0257065	0	0.010116	0	0.0627645	0.01	0.317153	0.955915
GSM1187616	0.072795	0.0293633	0.144207	0.118558	0	0.164044	0.0145266	1.27934e-05	0	0	0.0937431	0	0.0150859	0.117623	0.0518694	0.035976	0	0.0298796	0.0719007	0.035125	0	0.00529097	0	0.417866	0.907815
GSM1426090	0.0416622	0.109181	0.149052	0.140381	0	0.138324	0	0	0.0303306	0	0.093279	0	0.00312794	0.0848129	0.153555	0.0426555	0	0.00667287	0.00696602	0	0	0	0	0.347241	0.950072
GSM1426091	0	0.0636372	0.150653	0.270548	0	0	0	0.0264496	0.115226	0	0.0563487	0.0332992	0.0526311	0.112605	0	0.0526503	0	0.0381717	0.0277806	0	0	0	0.22	0.0756305	1.06748
GSM1426092	0	0.0565892	0.195707	0.234886	0	0	0	0.00965445	0.102456	0	0	0.0748421	0.0502406	0.216074	0	0.0298282	0	0.0137749	0.0159476	0	0	0	0.16	0.0935902	1.06826
GSM1426093	0.0138015	0.0758037	0.240988	0.243639	0	0.0400741	0	0.00874946	0.0757095	0	0.0505156	0.00367938	0.0222168	0.124952	0.0208713	0.0565242	0	0.0203702	0	0.0021063	0	0	0	0.347684	0.950582
GSM1426094	0.0255218	0.0580036	0.132911	0.0848081	0	0.182353	0.0159868	0	0	0	0.0986487	0	0.0408649	0.0801893	0.109116	0	0	0.0540176	0.00358695	0.0085813	0	0.105411	0	0.49464	0.86917
GSM1426095	0.00549164	0.121398	0.127416	0.240208	0	0.0713314	0.00631839	0	0	0	0.114676	0	0	0.115329	0.0423985	0.0375953	0	0.0327182	0	0.0424263	0	0.0426932	0	0.504028	0.863558
GSM1426096	0.00269332	0.0390286	0.121963	0.110735	0	0.0289446	0	0	0.0394832	0	0.0697828	0	0	0.14956	0.053227	0	0	0.0447073	0	0.0842879	0	0.255588	0	0.398976	0.920829
GSM1426097	0.202979	0.0733157	0.0748135	0.0758645	0	0.137329	0	0.0413043	0	0	0.0922147	0	0.000308008	0.0977955	0.0278797	0.0150358	0	0.0458101	0	0.0427506	0	0.0725995	0	0.445564	0.89471
GSM1426098	0.00406903	0.0487857	0.118145	0.104595	0	0.170581	0.0106749	0	0	0	0.0643169	0	0.0194111	0.110418	0.0855649	0.0273532	0	0.0464503	0.00977572	0.0251462	0	0.154714	0	0.343234	0.943831
GSM1426099	0.0298961	0.0744333	0.135057	0.160943	0	0.146904	0	0	0	0	0.0842313	0	0	0.12012	0.0622007	0.00980598	0	0.0242845	0	0.093256	0	0.0588675	0	0.35366	0.939998
GSM1426100	0	0.166685	0.114903	0.152512	0	0.100267	0.0303279	0	0.0221359	0	0.104518	0	0	0.168622	0.0445267	0.00676098	0	0.02569	0	0.0522069	0	0.0108441	0	0.541453	0.843753
GSM1426101	0	0.0587768	0.158607	0.159837	0	0.151979	0	0.00523661	0	0	0.0530498	0	0.0779982	0.128983	0.0472455	0	0	0.0856774	0	0.0215936	0	0.0510152	0	0.435245	0.89948
GSM1426102	0.0887586	0.122478	0.114703	0.165905	0	0.00710668	0	0.0582481	0.025312	0	0.137517	0	0.000800143	0.0757319	0.0123874	0.0437127	0	0.0819691	0	0.0653703	0	0	0.01	0.244298	0.995659
GSM1426103	0.196758	0.0524017	0.0651649	0.0603722	0	0.109957	0	0.0692315	0	0	0.106134	0	0	0.172213	0.0165637	0.0152323	0	0.0379889	0	0.0671419	0	0.0308408	0	0.395202	0.919768
GSM1426104	0.116509	0.025471	0.0879433	0.0605337	0	0.137549	0.00615693	0.0100709	0	0	0.101939	0	0.0218598	0.089146	0.0601536	0	0	0.0470775	0	0.108336	0	0.127255	0	0.374121	0.929222
GSM1426105	0.188306	0.0750063	0.0153933	0.00918879	0	0.168344	0.0149279	0.0384947	0	0	0.0743335	0	0.00594237	0.0833511	0.103884	0.01591	0	0.0191046	0	0.0369591	0	0.150855	0	0.50674	0.862563
GSM1426106	0	0.0835995	0.211373	0.180358	0	0.128384	0	0.0583279	0.00134998	0	0.0527218	0	0.0237328	0.148544	0.0265912	0.0244601	0	0.0340358	0.0192767	0	0	0.00724463	0.01	0.262375	0.988407
GSM1426107	0.183811	0.0676369	0.0931863	0.074975	0	0.0959994	0.0117899	0.0348173	0.0225321	0	0.0754347	0	0.0130752	0.169335	0.0574608	0	0	0.0229909	0	0.055992	0	0.0209636	0	0.487191	0.872761
GSM1426108	0.00264363	0.0773298	0.131367	0.120292	0	0.172074	0	0.0160191	0	0	0.0592307	0	0	0.0882671	0.0318517	0	0	0.0813045	0	0.117955	0	0.101665	0.03	0.197962	1.00912
GSM1426109	0.052102	0.115241	0.150468	0.116461	0	0.107262	0.0249746	0.0212462	0.00915801	0	0.118254	0	0.021246	0.10658	0.0604956	0.0240219	0	0.0293604	0.00543543	0.0376933	0	0	0	0.353587	0.941372
GSM1426110	0	0.0535985	0.149558	0.112349	0	0.138769	0.0103629	0	0.0112661	0	0.0782382	0	0.0196112	0.146454	0.0815234	0.0672571	0	0.00844833	0.076644	0	0	0.0459202	0.06	0.150653	1.02462
GSM1426111	0.161895	0.129172	0.092264	0.123419	0	0.141498	0	0	0.00366822	0	0.0723913	0	0	0.116743	0.0335495	0.0076575	0	0.0615927	0	0.0309432	0	0.0252062	0.01	0.319296	0.961554
GSM1426112	0.0165637	0.0596326	0.122266	0.306427	0	0.0680387	0	0.0128636	0.0437283	0	0.0049417	0.00382965	0.0145722	0.112944	0.0237169	0.0329099	0	0.027598	0.138783	0	0	0.0111849	0.01	0.309502	0.958719
GSM1426113	0.0381707	0.126097	0.0845136	0.201428	0	0.0983595	0	0	0.0456255	0	0.10484	0	0	0.117015	0.0405015	0.0520424	0	0.0448339	0	0.0465728	0	0	0	0.372141	0.931247
GSM1426114	0.0728686	0.134714	0.0506113	0.0759286	0	0.137713	0.00537545	0.00717006	0.00641397	0	0.117501	0	0	0.137353	0.0392959	0.0174375	0	0.0502107	0	0.0911114	0	0.0562959	0	0.444653	0.894861
GSM1426115	0.00745664	0.0717607	0.0871551	0.117231	0	0.18843	0.0319272	0	0	0	0.133562	0	0.0194398	0.085953	0.124129	0.0695138	0	0.0119951	0	0.00636575	0	0.0450815	0	0.34273	0.945528
GSM1426116	0.120095	0.0115369	0.0439357	0.154545	0	0.0987037	0.00523622	0.0429112	0	0	0.0949162	0	0	0.144777	0.0767646	0.0450356	0	0.0433806	0	0.0395609	0	0.0786012	0	0.400976	0.916147
GSM1426117	0.0695102	0.0748653	0.145255	0.187923	0	0.192667	0	0	0.0501299	0	0.0202085	0	0	0.0719018	0.0198707	0.0306214	0	0.0564875	0	0.0393961	0.0329438	0.00821955	0.01	0.291048	0.971724
GSM1426118	0.263731	0.21847	0.00645436	0.0802767	0	0.0279516	0.0164145	0.0354839	0.0224078	0	0.045616	0	0	0.113803	0.029374	0.0513747	0	0.0253868	0.0632552	0	0	0	0	0.609559	0.795495
GSM1426119	0.0805576	0.0607101	0.0984764	0.153214	0	0.0953491	0	0.0152781	0.0737357	0	0.063508	0	0.012451	0.086014	0.0385671	0.0920883	0	0.0224979	0.0985489	0.00900414	0	0	0	0.392436	0.919262
GSM1426120	0.247439	0.000373308	0.077259	0.182706	0	0.0906891	0.00216759	0.0089099	0.0548861	0	0.0641777	0	0	0.0838059	0.0353822	0.0636223	0	0.052566	0	0.0360153	0	0	0	0.363172	0.93714
GSM1426121	0	0.0574808	0.134936	0.161605	0	0.12336	0.0263881	0.0368649	0	0	0.0805843	0	0.0259105	0.0575724	0.0952751	0.155372	0	0.0231192	0.00678394	0	0	0.0147478	0.01	0.297964	0.963726
GSM1426122	0.0352636	0.102709	0.212877	0.125755	0	0.0282973	0	0.0107823	0.0518641	0	0.100049	0	0.0157596	0.180528	0.031645	0.0525241	0	0.0149637	0.0279274	0.00905508	0	0	0	0.387925	0.926317
GSM1426123	0.00257335	0.0720809	0.160623	0.186256	0	0.0525456	0	0	0.0657523	0	0.0789885	0	0.0218666	0.18044	0.0309336	0.0107691	0	0.0184728	0.0694189	0.0163026	0	0.0329773	0.01	0.218793	1.00007
GSM1426124	0.0810852	0.0999746	0.0452106	0.259017	0	0.0169405	0.016611	0.054464	0.026874	0	0.0822449	0	0	0.0742136	0.0988215	0.0570117	0	0.0330672	0	0.0377308	0	0.0167333	0	0.386111	0.925218
GSM1426125	0.11717	0.0550701	0.199599	0.187444	0	0.0595524	0	0	0.0462328	0	0.0420786	0.0164619	0	0.1928	0.00786379	0.0101374	0	0.0369281	0.00114408	0	0	0.0275187	0	0.396942	0.92357
GSM1426126	0	0.0332822	0.131947	0.0401091	0	0.080061	0	0.0104162	0	0	0.0621879	0	0.0556535	0.227265	0	0	0	0.0702524	0	0.0778347	0	0.210992	0	0.526031	0.850499
GSM1426127	0.11237	0.147929	0.166104	0.139157	0	0.0418008	0.0144228	0.0773026	0	0	0.0675184	0	0.0511534	0.0679511	0.0123142	0.0113857	0	0.0432123	0.0352485	0.012129	0	0	0	0.344225	0.950807
GSM1426128	0.0500514	0.132078	0.116565	0.155086	0	0.098668	0	0.0352301	0.00900191	0	0.0842789	0	0.0162096	0.145617	0.0543037	0.0145981	0	0.0450672	0	0.0275275	0	0.0157178	0	0.419466	0.907801
GSM1426129	0	0.0583129	0.133741	0.110782	0	0.1472	0.0204413	0	0	0	0.0707174	0	0.0617426	0.0954308	0.0457687	0.0148035	0	0.104137	0.127238	0	0	0.0096847	0	0.341161	0.941503
GSM1426130	0	0.0947469	0.236248	0.215154	0	0	0	0.0256623	0.0302443	0	0.025924	0.0580401	0.0901716	0.140283	0	0.0247376	0	0.0241285	0.0346605	0	0	0	0.03	0.185531	1.02961
GSM1426131	0.126604	0.197011	0.0220338	0.0790834	0	0.153437	0.031236	0	0	0	0.10453	0	0.0312589	0.0832312	0.0609403	0.0322318	0	0.0479228	0.0127955	0.0176851	0	0	0	0.535633	0.846154
GSM1426132	0.0550099	0.111531	0.115478	0.118443	0	0.159654	0	0	0	0	0.0637822	0	0.0382956	0.183636	0.0349657	0.0257225	0	0.0219357	0	0.0516625	0	0.0198836	0	0.535204	0.848582
GSM1426133	0.0319678	0.0365789	0.220902	0.238416	0	0.110441	0	0.0692844	0	0	0.00110188	0	0.0243369	0.121897	0.0689334	0	0	0.0262723	0.0214379	0.0181331	0.0069735	0.00332319	0	0.365955	0.938078
GSM1426134	0.0486474	0.115255	0.0818882	0.158084	0	0.0828645	0	0	0.049032	0	0.0903431	0	0.0210021	0.0517118	0.0596279	0.0107731	0	0.0856795	0	0.0583581	0	0.0867331	0	0.358303	0.937052
GSM1426135	0.0459297	0.0401498	0.236598	0.180594	0	0.121171	0.0222302	0.00438603	0	0	0.0784304	0	0.0430665	0.0935803	0.0246984	0.080382	0	0.0265931	0	0.00218993	0	0	0	0.360127	0.941173
GSM1426136	0.0423587	0.00957756	0.2483	0.378535	0	0	0.0115024	0	0.0267851	0	0.056703	0	0	0.0998342	0.0104537	0	0	0.0824638	0	0.0267511	0	0.00673535	0.02	0.21393	1.02708
GSM1426137	0	0.0365592	0.218918	0.156607	0	0.172098	0	0	0.0227535	0	0.0593003	0	0.0295958	0.137196	0.00146365	0.0536549	0	0.0235023	0.0722783	0.0147398	0	0.0013336	0.03	0.166316	1.0282
GSM1426138	0.0507778	0.0597416	0.180523	0.145682	0	0.179537	0	0.0194376	0.0150555	0	0.0617889	0	0	0.125104	0.0196044	0.0119028	0	0.017988	0.0161653	0.0637643	0	0.0329276	0	0.430839	0.902379
GSM1426139	0.0700334	0.0732881	0.146929	0.101847	0	0.184075	0.000325349	0	0	0	0.091748	0	0.0445288	0.099731	0.0110261	0	0	0.0209632	0.00615259	0.0754496	0	0.0739037	0	0.464987	0.884533
GSM1426140	0.104706	0.192872	0.141179	0.139393	0	0.0881325	0	0.0451232	0.0204933	0	0.0748313	0	0.010117	0.0818399	0.00397902	0	0	0.0520339	0	0.0263848	0	0.0189149	0	0.544431	0.838394
GSM1426141	0.000947776	0.0205434	0.2277	0.217612	0	0.14214	0.0144509	0.00091079	0.020086	0	0.0491245	0	0.0366486	0.0840979	0.0318896	0.0387394	0	0.0465507	0.0685584	0	0	0	0.01	0.287164	0.973897
GSM1426142	0.0190245	0.0858691	0.119522	0.0157176	0	0.167866	0.00618263	0.0107214	0	0	0.0952527	0	0	0.153833	0.00937955	0.00895201	0	0.0529181	0	0.105078	0	0.149684	0	0.509646	0.861958
GSM1426143	0	0.0655937	0.144625	0.327647	0	0	0	0.0151041	0.157588	0	0.0679127	0.044247	0.108152	0.0626489	0	0	0	0.00481873	0.001663	0	0	0	0.19	0.0792146	1.08502
GSM1426144	0.1125	0.110985	0.150307	0.170079	0	0.00209014	0	0.0581542	0.0628173	0	0.117356	0	0.0165794	0.0621895	0.0134038	0	0	0.068905	0	0.0546332	0	0	0.01	0.310369	0.968235
GSM1426145	0.0296055	0.108244	0.134806	0.260183	0	0.0291234	0.00624128	0	0.0373736	0	0.078692	0	0.0441081	0.126553	0.0709314	0.0117351	0	0.0450497	0.0173539	0	0	0	0	0.451095	0.891811
GSM1426146	0.0273302	0.172719	0.222481	0.130818	0	0.0579073	0.0177623	0.0245923	0	0	0.083688	0	0.0255171	0.0689734	0.0805986	0	0	0.0519102	0	0.017391	0	0.0183118	0	0.523061	0.851507
GSM1426147	0	0.0624131	0.240891	0.135612	0	0.0999985	0	0.00461177	0.0401215	0	0.0661707	0	0.0157864	0.124382	0.0431088	0.019801	0	0.0165723	0.0918452	0	0	0.0386856	0	0.435314	0.900231
GSM1426148	0	0.0124197	0.12794	0.456146	0	0	0	0.00143214	0.13357	0	0.0087244	0.0607546	0.0596955	0.0889329	0	0	0.000766884	0.0169758	0.0326423	0	0	0	0.14	0.108202	1.07609
GSM1426149	0	0.0347847	0.295429	0.185187	0	0.117792	0	0.00330629	0.0634337	0	0.0335713	0.0089468	0.0621848	0.121866	0.00641755	0.0340924	0	0.0190082	0.00987863	0.00410193	0	0	0.01	0.287213	0.985473
GSM1426150	0.274915	0.0810176	0.0567756	0.125072	0	0.105941	0	0.0274864	0.0470395	0	0.0616138	0	0.00522275	0.110919	0.0065798	0.0295456	0	0.0511814	0.000118311	0.0165723	0	0	0	0.526937	0.849273
GSM1426151	0.159776	0.0791309	0.145251	0.253866	0	0.0407505	0.0022921	0	0.085902	0	0.0617225	0	0.0135415	0.0369266	0.0195078	0.0282306	0	0.0418192	0	0.0312829	0	0	0.01	0.322136	0.965452
GSM1426152	0.17642	0.0947819	0.10169	0.13485	0	0.13846	0.00719003	0.0348648	0.00710565	0	0.0644215	0	0	0.0864631	0.0608141	0.0495506	0	0.0198702	0	0.0235175	0	0	0	0.525542	0.850787
GSM1426153	0	0.0539478	0.138692	0.112577	0	0.10836	0.0404331	0	0.0292617	0	0.0736936	0	0.0170839	0.170125	0.15477	0.0425162	0	0	0.0363621	0	0	0.0221774	0	0.406218	0.914475
GSM1426154	0.161898	0.117164	0.11419	0.0905656	0	0.11948	0.0136244	0.00508353	0.00282286	0	0.101268	0	0.0177123	0.0885875	0.0790413	0.0340757	0	0.0205527	0.00605235	0.0119721	0	0.0159101	0	0.451461	0.892317
GSM1426155	0	0.0641219	0.144859	0.257321	0	0	0	0	0.0691257	0	0	0.0797884	0.0449014	0.143954	0.013729	0.0248211	0	0.031393	0.125985	0	0	0	0.15	0.103431	1.04959
GSM1426156	0.0215759	0.0901642	0.134574	0.0702492	0	0.128691	0	0	0	0	0.0210745	0	0.0236475	0.0900052	0.0303997	0	0	0.0535389	0	0.140134	0	0.195945	0.03	0.184812	1.02215
GSM1426157	0.0162241	0.0496034	0.164424	0.197929	0	0	0	0.0268193	0.0340385	0	0.0417171	0.0529142	0.0871158	0.152385	0.0071374	0.0239914	0	0.0186838	0.127016	0	0	0	0.16	0.096615	1.05017
GSM1426158	0	0.0390623	0.0678849	0.0471171	0	0.132264	0.0219077	0.00900174	0	0	0.0693642	0	0.0580146	0.106705	0.0379695	0	0	0.133863	0	0.0719364	0	0.20491	0	0.485717	0.874045
GSM1426159	0.020398	0.125528	0.27671	0.178407	0	0.120059	0	0	0	0	0.0872243	0	0.0132138	0.0373869	0.039928	0.0155469	0	0.0352992	0	0.0406712	0	0.00962797	0	0.559268	0.828198
GSM1426160	0.0731689	0.0711147	0.0787143	0.0768645	0	0.137348	0.00432992	0	0	0	0.112929	0	0.00900779	0.157941	0.0192426	0	0	0.0569216	0	0.140086	0	0.0623323	0	0.439376	0.897468
GSM1426161	0.0147022	0	0.204053	0.286201	0	0.0619589	0	0	0.0655243	0	0.0886655	0	0.0187421	0.203859	0.0136198	0	0	0.0347715	0	0.00790344	0	0	0.01	0.249428	0.999241
GSM1426162	0.0131698	0.0476099	0.191517	0.0571817	0	0.223647	0.00427633	0	0	0	0.0815936	0	0.0424404	0.132494	0.0410741	0.0306374	0	0.00902931	0.0599877	0.024737	0	0.0406056	0	0.469089	0.883016
GSM1426163	0	0.0685589	0.243556	0.174711	0	0.166698	0	0	0	0	0.0562734	0	0.0294274	0.141434	0.0129505	0.047418	0	0.0266377	0	0.0249422	0	0.00739277	0	0.37172	0.935991
