# Supplementary material for: Comprehensive analysis of disulfidptosis-related genes reveals the effect of disulfidptosis in ulcerative colitis
Source: Sci Rep. 2024 Jul 8;14:15705. doi: 10.1038/s41598-024-66533-9 (PMC11231342; doi:10.1038/s41598-024-66533-9)
Supplement: Supplementary file 3 — Supplementary Information 3. [file 41598_2024_66533_MOESM3_ESM.xls]

## Sheet: immune.cells_spearman_cor
Table S14: Correlation analysis between immune cells
	B cells memory	T cells CD8	T cells CD4 naive	T cells CD4 memory resting	T cells CD4 memory activated	T cells follicular helper	T cells regulatory (Tregs)	NK cells resting	NK cells activated	Macrophages M0	Macrophages M1	Macrophages M2	Dendritic cells activated	Mast cells resting	Mast cells activated	Eosinophils	Neutrophils
B cells memory	1	0.0568683	0.148601	-0.350665	-0.061831	0.00351601	0.184381	0.107056	0.029155	-0.294679	-0.0988482	0.108671	-0.0380218	0.0370463	-0.0688014	0.0791972	-0.293721
T cells CD8	0.0568683	1	0.0511576	-0.507372	-0.384686	-0.160064	0.53847	-0.333872	0.422646	-0.246273	-0.322535	0.297003	-0.0751059	0.173884	-0.413963	0.236195	-0.580024
T cells CD4 naive	0.148601	0.0511576	1	-0.163221	-0.100092	-0.112429	0.14451	-0.148601	-0.0374348	-0.114496	-0.124265	0.183752	-0.026797	0.157414	-0.154212	-0.0258007	-0.133863
T cells CD4 memory resting	-0.350665	-0.507372	-0.163221	1	0.222389	-0.141086	-0.621003	0.142479	-0.318056	0.0918915	0.351768	-0.103333	-0.0350456	-0.147791	0.265578	-0.0139033	0.465264
T cells CD4 memory activated	-0.061831	-0.384686	-0.100092	0.222389	1	0.0556096	-0.390535	0.334818	-0.296008	-0.0869107	0.559319	0.0581576	-0.0214743	-0.0452473	-0.0370685	-0.204014	0.121789
T cells follicular helper	0.00351601	-0.160064	-0.112429	-0.141086	0.0556096	1	-0.130847	0.0733936	-0.106997	-0.0249563	0.0469963	-0.0776283	0.137445	-0.141402	0.144974	-0.0696428	-0.0176579
T cells regulatory (Tregs)	0.184381	0.53847	0.14451	-0.621003	-0.390535	-0.130847	1	-0.276279	0.296473	-0.0539019	-0.37686	0.249554	-0.154602	0.287362	-0.351811	0.194895	-0.578796
NK cells resting	0.107056	-0.333872	-0.148601	0.142479	0.334818	0.0733936	-0.276279	1	-0.465264	0.0143226	0.392896	-0.14005	0.151689	-0.403119	0.440956	-0.324361	0.214873
NK cells activated	0.029155	0.422646	-0.0374348	-0.318056	-0.296008	-0.106997	0.296473	-0.465264	1	-0.00321943	-0.380072	0.263558	-0.286745	0.292372	-0.418642	-0.0763015	-0.23385
Macrophages M0	-0.294679	-0.246273	-0.114496	0.0918915	-0.0869107	-0.0249563	-0.0539019	0.0143226	-0.00321943	1	-0.0376542	-0.237581	-0.170242	-0.0284843	0.0953233	-0.150015	0.237987
Macrophages M1	-0.0988482	-0.322535	-0.124265	0.351768	0.559319	0.0469963	-0.37686	0.392896	-0.380072	-0.0376542	1	0.00197485	-0.121287	-0.168277	0.0579549	-0.157496	0.336399
Macrophages M2	0.108671	0.297003	0.183752	-0.103333	0.0581576	-0.0776283	0.249554	-0.14005	0.263558	-0.237581	0.00197485	1	-0.484596	0.372656	-0.529828	-0.00341762	-0.497042
Dendritic cells activated	-0.0380218	-0.0751059	-0.026797	-0.0350456	-0.0214743	0.137445	-0.154602	0.151689	-0.286745	-0.170242	-0.121287	-0.484596	1	-0.432119	0.445763	-0.0202339	0.21033
Mast cells resting	0.0370463	0.173884	0.157414	-0.147791	-0.0452473	-0.141402	0.287362	-0.403119	0.292372	-0.0284843	-0.168277	0.372656	-0.432119	1	-0.69708	0.154561	-0.400931
Mast cells activated	-0.0688014	-0.413963	-0.154212	0.265578	-0.0370685	0.144974	-0.351811	0.440956	-0.418642	0.0953233	0.0579549	-0.529828	0.445763	-0.69708	1	-0.086626	0.555542
Eosinophils	0.0791972	0.236195	-0.0258007	-0.0139033	-0.204014	-0.0696428	0.194895	-0.324361	-0.0763015	-0.150015	-0.157496	-0.00341762	-0.0202339	0.154561	-0.086626	1	-0.184645
Neutrophils	-0.293721	-0.580024	-0.133863	0.465264	0.121789	-0.0176579	-0.578796	0.214873	-0.23385	0.237987	0.336399	-0.497042	0.21033	-0.400931	0.555542	-0.184645	1
