# Supplementary material for: Comprehensive analysis of disulfidptosis-related genes reveals the effect of disulfidptosis in ulcerative colitis
Source: Sci Rep. 2024 Jul 8;14:15705. doi: 10.1038/s41598-024-66533-9 (PMC11231342; doi:10.1038/s41598-024-66533-9)
Supplement: Supplementary file 4 — Supplementary Information 4. [file 41598_2024_66533_MOESM4_ESM.xls]

## Sheet: miRNA_mRNA_TF
Table S16 : The regulatory network of miRNA-mRNA-TF
miRNA	gene	TF
hsa-miR-25-3p	CD2AP	YY1
hsa-miR-25-3p	CD2AP	CREB1
hsa-miR-25-3p	CD2AP	GATA2
hsa-miR-25-3p	CD2AP	FOXL1
hsa-miR-25-3p	CD2AP	POU2F2
hsa-miR-124-3p	CD2AP	YY1
hsa-miR-124-3p	CD2AP	CREB1
hsa-miR-124-3p	CD2AP	GATA2
hsa-miR-124-3p	CD2AP	FOXL1
hsa-miR-124-3p	CD2AP	POU2F2
hsa-miR-103a-3p	CD2AP	YY1
hsa-miR-103a-3p	CD2AP	CREB1
hsa-miR-103a-3p	CD2AP	GATA2
hsa-miR-103a-3p	CD2AP	FOXL1
hsa-miR-103a-3p	CD2AP	POU2F2
hsa-miR-107	CD2AP	YY1
hsa-miR-107	CD2AP	CREB1
hsa-miR-107	CD2AP	GATA2
hsa-miR-107	CD2AP	FOXL1
hsa-miR-107	CD2AP	POU2F2
hsa-miR-125b-5p	CD2AP	YY1
hsa-miR-125b-5p	CD2AP	CREB1
hsa-miR-125b-5p	CD2AP	GATA2
hsa-miR-125b-5p	CD2AP	FOXL1
hsa-miR-125b-5p	CD2AP	POU2F2
hsa-miR-103a-3p	LRPPRC	NR2F1
hsa-miR-103a-3p	LRPPRC	NKX3-2
hsa-miR-103a-3p	LRPPRC	FOXC1
hsa-miR-103a-3p	LRPPRC	NFYA
hsa-miR-103a-3p	LRPPRC	SRF
hsa-miR-103a-3p	LRPPRC	PPARG
hsa-miR-103a-3p	LRPPRC	MAX
hsa-miR-103a-3p	LRPPRC	SREBF1
hsa-miR-107	LRPPRC	NR2F1
hsa-miR-107	LRPPRC	NKX3-2
hsa-miR-107	LRPPRC	FOXC1
hsa-miR-107	LRPPRC	NFYA
hsa-miR-107	LRPPRC	SRF
hsa-miR-107	LRPPRC	PPARG
hsa-miR-107	LRPPRC	MAX
hsa-miR-107	LRPPRC	SREBF1
hsa-miR-1224-5p	LRPPRC	NR2F1
hsa-miR-1224-5p	LRPPRC	NKX3-2
hsa-miR-1224-5p	LRPPRC	FOXC1
hsa-miR-1224-5p	LRPPRC	NFYA
hsa-miR-1224-5p	LRPPRC	SRF
hsa-miR-1224-5p	LRPPRC	PPARG
hsa-miR-1224-5p	LRPPRC	MAX
hsa-miR-1224-5p	LRPPRC	SREBF1
hsa-miR-1306-5p	LRPPRC	NR2F1
hsa-miR-1306-5p	LRPPRC	NKX3-2
hsa-miR-1306-5p	LRPPRC	FOXC1
hsa-miR-1306-5p	LRPPRC	NFYA
hsa-miR-1306-5p	LRPPRC	SRF
hsa-miR-1306-5p	LRPPRC	PPARG
hsa-miR-1306-5p	LRPPRC	MAX
hsa-miR-1306-5p	LRPPRC	SREBF1
hsa-miR-152-3p	LRPPRC	NR2F1
hsa-miR-152-3p	LRPPRC	NKX3-2
hsa-miR-152-3p	LRPPRC	FOXC1
hsa-miR-152-3p	LRPPRC	NFYA
hsa-miR-152-3p	LRPPRC	SRF
hsa-miR-152-3p	LRPPRC	PPARG
hsa-miR-152-3p	LRPPRC	MAX
hsa-miR-152-3p	LRPPRC	SREBF1
hsa-miR-320b	LRPPRC	NR2F1
hsa-miR-320b	LRPPRC	NKX3-2
hsa-miR-320b	LRPPRC	FOXC1
hsa-miR-320b	LRPPRC	NFYA
hsa-miR-320b	LRPPRC	SRF
hsa-miR-320b	LRPPRC	PPARG
hsa-miR-320b	LRPPRC	MAX
hsa-miR-320b	LRPPRC	SREBF1
hsa-miR-320c	LRPPRC	NR2F1
hsa-miR-320c	LRPPRC	NKX3-2
hsa-miR-320c	LRPPRC	FOXC1
hsa-miR-320c	LRPPRC	NFYA
hsa-miR-320c	LRPPRC	SRF
hsa-miR-320c	LRPPRC	PPARG
hsa-miR-320c	LRPPRC	MAX
hsa-miR-320c	LRPPRC	SREBF1
hsa-miR-92a-3p	NDUFS1	FOXC1
hsa-miR-92a-3p	NDUFS1	GATA2
hsa-miR-92a-3p	NDUFS1	FOXL1
hsa-miR-92a-3p	NDUFS1	YY1
hsa-miR-92a-3p	NDUFS1	HOXA5
hsa-miR-92a-3p	NDUFS1	STAT3
hsa-miR-92a-3p	NDUFS1	KLF5
hsa-miR-92a-3p	NDUFS1	NFKB1
hsa-miR-92a-3p	NDUFS1	TP53
hsa-miR-92a-3p	NDUFS1	MAX
hsa-miR-92a-3p	NDUFS1	SREBF1
hsa-miR-92a-3p	NDUFS1	PRDM1
hsa-miR-92a-3p	NDUFS1	PAX2
hsa-miR-489-3p	NDUFS1	FOXC1
hsa-miR-489-3p	NDUFS1	GATA2
hsa-miR-489-3p	NDUFS1	FOXL1
hsa-miR-489-3p	NDUFS1	YY1
hsa-miR-489-3p	NDUFS1	HOXA5
hsa-miR-489-3p	NDUFS1	STAT3
hsa-miR-489-3p	NDUFS1	KLF5
hsa-miR-489-3p	NDUFS1	NFKB1
hsa-miR-489-3p	NDUFS1	TP53
hsa-miR-489-3p	NDUFS1	MAX
hsa-miR-489-3p	NDUFS1	SREBF1
hsa-miR-489-3p	NDUFS1	PRDM1
hsa-miR-489-3p	NDUFS1	PAX2
hsa-miR-587	NDUFS1	FOXC1
hsa-miR-587	NDUFS1	GATA2
hsa-miR-587	NDUFS1	FOXL1
hsa-miR-587	NDUFS1	YY1
hsa-miR-587	NDUFS1	HOXA5
hsa-miR-587	NDUFS1	STAT3
hsa-miR-587	NDUFS1	KLF5
hsa-miR-587	NDUFS1	NFKB1
hsa-miR-587	NDUFS1	TP53
hsa-miR-587	NDUFS1	MAX
hsa-miR-587	NDUFS1	SREBF1
hsa-miR-587	NDUFS1	PRDM1
hsa-miR-587	NDUFS1	PAX2
hsa-miR-125b-2-3p	NDUFS1	FOXC1
hsa-miR-125b-2-3p	NDUFS1	GATA2
hsa-miR-125b-2-3p	NDUFS1	FOXL1
hsa-miR-125b-2-3p	NDUFS1	YY1
hsa-miR-125b-2-3p	NDUFS1	HOXA5
hsa-miR-125b-2-3p	NDUFS1	STAT3
hsa-miR-125b-2-3p	NDUFS1	KLF5
hsa-miR-125b-2-3p	NDUFS1	NFKB1
hsa-miR-125b-2-3p	NDUFS1	TP53
hsa-miR-125b-2-3p	NDUFS1	MAX
hsa-miR-125b-2-3p	NDUFS1	SREBF1
hsa-miR-125b-2-3p	NDUFS1	PRDM1
hsa-miR-125b-2-3p	NDUFS1	PAX2
hsa-miR-145-5p	NDUFS1	FOXC1
hsa-miR-145-5p	NDUFS1	GATA2
hsa-miR-145-5p	NDUFS1	FOXL1
hsa-miR-145-5p	NDUFS1	YY1
hsa-miR-145-5p	NDUFS1	HOXA5
hsa-miR-145-5p	NDUFS1	STAT3
hsa-miR-145-5p	NDUFS1	KLF5
hsa-miR-145-5p	NDUFS1	NFKB1
hsa-miR-145-5p	NDUFS1	TP53
hsa-miR-145-5p	NDUFS1	MAX
hsa-miR-145-5p	NDUFS1	SREBF1
hsa-miR-145-5p	NDUFS1	PRDM1
hsa-miR-145-5p	NDUFS1	PAX2
hsa-miR-182-5p	NDUFS1	FOXC1
hsa-miR-182-5p	NDUFS1	GATA2
hsa-miR-182-5p	NDUFS1	FOXL1
hsa-miR-182-5p	NDUFS1	YY1
hsa-miR-182-5p	NDUFS1	HOXA5
hsa-miR-182-5p	NDUFS1	STAT3
hsa-miR-182-5p	NDUFS1	KLF5
hsa-miR-182-5p	NDUFS1	NFKB1
hsa-miR-182-5p	NDUFS1	TP53
hsa-miR-182-5p	NDUFS1	MAX
hsa-miR-182-5p	NDUFS1	SREBF1
hsa-miR-182-5p	NDUFS1	PRDM1
hsa-miR-182-5p	NDUFS1	PAX2
hsa-miR-21-3p	NDUFS1	FOXC1
hsa-miR-21-3p	NDUFS1	GATA2
hsa-miR-21-3p	NDUFS1	FOXL1
hsa-miR-21-3p	NDUFS1	YY1
hsa-miR-21-3p	NDUFS1	HOXA5
hsa-miR-21-3p	NDUFS1	STAT3
hsa-miR-21-3p	NDUFS1	KLF5
hsa-miR-21-3p	NDUFS1	NFKB1
hsa-miR-21-3p	NDUFS1	TP53
hsa-miR-21-3p	NDUFS1	MAX
hsa-miR-21-3p	NDUFS1	SREBF1
hsa-miR-21-3p	NDUFS1	PRDM1
hsa-miR-21-3p	NDUFS1	PAX2
hsa-miR-27a-5p	NDUFS1	FOXC1
hsa-miR-27a-5p	NDUFS1	GATA2
hsa-miR-27a-5p	NDUFS1	FOXL1
hsa-miR-27a-5p	NDUFS1	YY1
hsa-miR-27a-5p	NDUFS1	HOXA5
hsa-miR-27a-5p	NDUFS1	STAT3
hsa-miR-27a-5p	NDUFS1	KLF5
hsa-miR-27a-5p	NDUFS1	NFKB1
hsa-miR-27a-5p	NDUFS1	TP53
hsa-miR-27a-5p	NDUFS1	MAX
hsa-miR-27a-5p	NDUFS1	SREBF1
hsa-miR-27a-5p	NDUFS1	PRDM1
hsa-miR-27a-5p	NDUFS1	PAX2
hsa-miR-4999-5p	NDUFS1	FOXC1
hsa-miR-4999-5p	NDUFS1	GATA2
hsa-miR-4999-5p	NDUFS1	FOXL1
hsa-miR-4999-5p	NDUFS1	YY1
hsa-miR-4999-5p	NDUFS1	HOXA5
hsa-miR-4999-5p	NDUFS1	STAT3
hsa-miR-4999-5p	NDUFS1	KLF5
hsa-miR-4999-5p	NDUFS1	NFKB1
hsa-miR-4999-5p	NDUFS1	TP53
hsa-miR-4999-5p	NDUFS1	MAX
hsa-miR-4999-5p	NDUFS1	SREBF1
hsa-miR-4999-5p	NDUFS1	PRDM1
hsa-miR-4999-5p	NDUFS1	PAX2
hsa-miR-499a-3p	NDUFS1	FOXC1
hsa-miR-499a-3p	NDUFS1	GATA2
hsa-miR-499a-3p	NDUFS1	FOXL1
hsa-miR-499a-3p	NDUFS1	YY1
hsa-miR-499a-3p	NDUFS1	HOXA5
hsa-miR-499a-3p	NDUFS1	STAT3
hsa-miR-499a-3p	NDUFS1	KLF5
hsa-miR-499a-3p	NDUFS1	NFKB1
hsa-miR-499a-3p	NDUFS1	TP53
hsa-miR-499a-3p	NDUFS1	MAX
hsa-miR-499a-3p	NDUFS1	SREBF1
hsa-miR-499a-3p	NDUFS1	PRDM1
hsa-miR-499a-3p	NDUFS1	PAX2
hsa-miR-501-5p	NDUFS1	FOXC1
hsa-miR-501-5p	NDUFS1	GATA2
hsa-miR-501-5p	NDUFS1	FOXL1
hsa-miR-501-5p	NDUFS1	YY1
hsa-miR-501-5p	NDUFS1	HOXA5
hsa-miR-501-5p	NDUFS1	STAT3
hsa-miR-501-5p	NDUFS1	KLF5
hsa-miR-501-5p	NDUFS1	NFKB1
hsa-miR-501-5p	NDUFS1	TP53
hsa-miR-501-5p	NDUFS1	MAX
hsa-miR-501-5p	NDUFS1	SREBF1
hsa-miR-501-5p	NDUFS1	PRDM1
hsa-miR-501-5p	NDUFS1	PAX2
hsa-miR-654-3p	NDUFS1	FOXC1
hsa-miR-654-3p	NDUFS1	GATA2
hsa-miR-654-3p	NDUFS1	FOXL1
hsa-miR-654-3p	NDUFS1	YY1
hsa-miR-654-3p	NDUFS1	HOXA5
hsa-miR-654-3p	NDUFS1	STAT3
hsa-miR-654-3p	NDUFS1	KLF5
hsa-miR-654-3p	NDUFS1	NFKB1
hsa-miR-654-3p	NDUFS1	TP53
hsa-miR-654-3p	NDUFS1	MAX
hsa-miR-654-3p	NDUFS1	SREBF1
hsa-miR-654-3p	NDUFS1	PRDM1
hsa-miR-654-3p	NDUFS1	PAX2
hsa-miR-92a-1-5p	NDUFS1	FOXC1
hsa-miR-92a-1-5p	NDUFS1	GATA2
hsa-miR-92a-1-5p	NDUFS1	FOXL1
hsa-miR-92a-1-5p	NDUFS1	YY1
hsa-miR-92a-1-5p	NDUFS1	HOXA5
hsa-miR-92a-1-5p	NDUFS1	STAT3
hsa-miR-92a-1-5p	NDUFS1	KLF5
hsa-miR-92a-1-5p	NDUFS1	NFKB1
hsa-miR-92a-1-5p	NDUFS1	TP53
hsa-miR-92a-1-5p	NDUFS1	MAX
hsa-miR-92a-1-5p	NDUFS1	SREBF1
hsa-miR-92a-1-5p	NDUFS1	PRDM1
hsa-miR-92a-1-5p	NDUFS1	PAX2
hsa-miR-132-3p	NDUFS1	FOXC1
hsa-miR-132-3p	NDUFS1	GATA2
hsa-miR-132-3p	NDUFS1	FOXL1
hsa-miR-132-3p	NDUFS1	YY1
hsa-miR-132-3p	NDUFS1	HOXA5
hsa-miR-132-3p	NDUFS1	STAT3
hsa-miR-132-3p	NDUFS1	KLF5
hsa-miR-132-3p	NDUFS1	NFKB1
hsa-miR-132-3p	NDUFS1	TP53
hsa-miR-132-3p	NDUFS1	MAX
hsa-miR-132-3p	NDUFS1	SREBF1
hsa-miR-132-3p	NDUFS1	PRDM1
hsa-miR-132-3p	NDUFS1	PAX2
hsa-miR-20a-5p	SLC7A11	PRRX2
hsa-miR-20a-5p	SLC7A11	JUND
hsa-miR-20a-5p	SLC7A11	FOXC1
hsa-miR-20a-5p	SLC7A11	GATA2
hsa-miR-20a-5p	SLC7A11	NKX3-2
hsa-miR-20a-5p	SLC7A11	MEF2A
hsa-miR-20a-5p	SLC7A11	POU2F2
hsa-miR-20a-5p	SLC7A11	GATA3
hsa-miR-20a-5p	SLC7A11	YY1
hsa-miR-93-5p	SLC7A11	PRRX2
hsa-miR-93-5p	SLC7A11	JUND
hsa-miR-93-5p	SLC7A11	FOXC1
hsa-miR-93-5p	SLC7A11	GATA2
hsa-miR-93-5p	SLC7A11	NKX3-2
hsa-miR-93-5p	SLC7A11	MEF2A
hsa-miR-93-5p	SLC7A11	POU2F2
hsa-miR-93-5p	SLC7A11	GATA3
hsa-miR-93-5p	SLC7A11	YY1
hsa-miR-27b-3p	SLC7A11	PRRX2
hsa-miR-27b-3p	SLC7A11	JUND
hsa-miR-27b-3p	SLC7A11	FOXC1
hsa-miR-27b-3p	SLC7A11	GATA2
hsa-miR-27b-3p	SLC7A11	NKX3-2
hsa-miR-27b-3p	SLC7A11	MEF2A
hsa-miR-27b-3p	SLC7A11	POU2F2
hsa-miR-27b-3p	SLC7A11	GATA3
hsa-miR-27b-3p	SLC7A11	YY1
hsa-miR-106b-5p	SLC7A11	PRRX2
hsa-miR-106b-5p	SLC7A11	JUND
hsa-miR-106b-5p	SLC7A11	FOXC1
hsa-miR-106b-5p	SLC7A11	GATA2
hsa-miR-106b-5p	SLC7A11	NKX3-2
hsa-miR-106b-5p	SLC7A11	MEF2A
hsa-miR-106b-5p	SLC7A11	POU2F2
hsa-miR-106b-5p	SLC7A11	GATA3
hsa-miR-106b-5p	SLC7A11	YY1
hsa-miR-130b-3p	SLC7A11	PRRX2
hsa-miR-130b-3p	SLC7A11	JUND
hsa-miR-130b-3p	SLC7A11	FOXC1
hsa-miR-130b-3p	SLC7A11	GATA2
hsa-miR-130b-3p	SLC7A11	NKX3-2
hsa-miR-130b-3p	SLC7A11	MEF2A
hsa-miR-130b-3p	SLC7A11	POU2F2
hsa-miR-130b-3p	SLC7A11	GATA3
hsa-miR-130b-3p	SLC7A11	YY1
hsa-miR-148b-3p	SLC7A11	PRRX2
hsa-miR-148b-3p	SLC7A11	JUND
hsa-miR-148b-3p	SLC7A11	FOXC1
hsa-miR-148b-3p	SLC7A11	GATA2
hsa-miR-148b-3p	SLC7A11	NKX3-2
hsa-miR-148b-3p	SLC7A11	MEF2A
hsa-miR-148b-3p	SLC7A11	POU2F2
hsa-miR-148b-3p	SLC7A11	GATA3
hsa-miR-148b-3p	SLC7A11	YY1
hsa-miR-17-3p	SLC7A11	PRRX2
hsa-miR-17-3p	SLC7A11	JUND
hsa-miR-17-3p	SLC7A11	FOXC1
hsa-miR-17-3p	SLC7A11	GATA2
hsa-miR-17-3p	SLC7A11	NKX3-2
hsa-miR-17-3p	SLC7A11	MEF2A
hsa-miR-17-3p	SLC7A11	POU2F2
hsa-miR-17-3p	SLC7A11	GATA3
hsa-miR-17-3p	SLC7A11	YY1
hsa-miR-622	SLC7A11	PRRX2
hsa-miR-622	SLC7A11	JUND
hsa-miR-622	SLC7A11	FOXC1
hsa-miR-622	SLC7A11	GATA2
hsa-miR-622	SLC7A11	NKX3-2
hsa-miR-622	SLC7A11	MEF2A
hsa-miR-622	SLC7A11	POU2F2
hsa-miR-622	SLC7A11	GATA3
hsa-miR-622	SLC7A11	YY1
hsa-miR-130a-3p	SLC7A11	PRRX2
hsa-miR-130a-3p	SLC7A11	JUND
hsa-miR-130a-3p	SLC7A11	FOXC1
hsa-miR-130a-3p	SLC7A11	GATA2
hsa-miR-130a-3p	SLC7A11	NKX3-2
hsa-miR-130a-3p	SLC7A11	MEF2A
hsa-miR-130a-3p	SLC7A11	POU2F2
hsa-miR-130a-3p	SLC7A11	GATA3
hsa-miR-130a-3p	SLC7A11	YY1
hsa-miR-148a-5p	SLC7A11	PRRX2
hsa-miR-148a-5p	SLC7A11	JUND
hsa-miR-148a-5p	SLC7A11	FOXC1
hsa-miR-148a-5p	SLC7A11	GATA2
hsa-miR-148a-5p	SLC7A11	NKX3-2
hsa-miR-148a-5p	SLC7A11	MEF2A
hsa-miR-148a-5p	SLC7A11	POU2F2
hsa-miR-148a-5p	SLC7A11	GATA3
hsa-miR-148a-5p	SLC7A11	YY1
hsa-miR-221-3p	SLC7A11	PRRX2
hsa-miR-221-3p	SLC7A11	JUND
hsa-miR-221-3p	SLC7A11	FOXC1
hsa-miR-221-3p	SLC7A11	GATA2
hsa-miR-221-3p	SLC7A11	NKX3-2
hsa-miR-221-3p	SLC7A11	MEF2A
hsa-miR-221-3p	SLC7A11	POU2F2
hsa-miR-221-3p	SLC7A11	GATA3
hsa-miR-221-3p	SLC7A11	YY1
hsa-miR-331-5p	SLC7A11	PRRX2
hsa-miR-331-5p	SLC7A11	JUND
hsa-miR-331-5p	SLC7A11	FOXC1
hsa-miR-331-5p	SLC7A11	GATA2
hsa-miR-331-5p	SLC7A11	NKX3-2
hsa-miR-331-5p	SLC7A11	MEF2A
hsa-miR-331-5p	SLC7A11	POU2F2
hsa-miR-331-5p	SLC7A11	GATA3
hsa-miR-331-5p	SLC7A11	YY1
hsa-miR-378g	SLC7A11	PRRX2
hsa-miR-378g	SLC7A11	JUND
hsa-miR-378g	SLC7A11	FOXC1
hsa-miR-378g	SLC7A11	GATA2
hsa-miR-378g	SLC7A11	NKX3-2
hsa-miR-378g	SLC7A11	MEF2A
hsa-miR-378g	SLC7A11	POU2F2
hsa-miR-378g	SLC7A11	GATA3
hsa-miR-378g	SLC7A11	YY1
hsa-miR-548at-5p	SLC7A11	PRRX2
hsa-miR-548at-5p	SLC7A11	JUND
hsa-miR-548at-5p	SLC7A11	FOXC1
hsa-miR-548at-5p	SLC7A11	GATA2
hsa-miR-548at-5p	SLC7A11	NKX3-2
hsa-miR-548at-5p	SLC7A11	MEF2A
hsa-miR-548at-5p	SLC7A11	POU2F2
hsa-miR-548at-5p	SLC7A11	GATA3
hsa-miR-548at-5p	SLC7A11	YY1
hsa-miR-10b-5p	SLC7A11	PRRX2
hsa-miR-10b-5p	SLC7A11	JUND
hsa-miR-10b-5p	SLC7A11	FOXC1
hsa-miR-10b-5p	SLC7A11	GATA2
hsa-miR-10b-5p	SLC7A11	NKX3-2
hsa-miR-10b-5p	SLC7A11	MEF2A
hsa-miR-10b-5p	SLC7A11	POU2F2
hsa-miR-10b-5p	SLC7A11	GATA3
hsa-miR-10b-5p	SLC7A11	YY1
hsa-miR-129-2-3p	SLC7A11	PRRX2
hsa-miR-129-2-3p	SLC7A11	JUND
hsa-miR-129-2-3p	SLC7A11	FOXC1
hsa-miR-129-2-3p	SLC7A11	GATA2
hsa-miR-129-2-3p	SLC7A11	NKX3-2
hsa-miR-129-2-3p	SLC7A11	MEF2A
hsa-miR-129-2-3p	SLC7A11	POU2F2
hsa-miR-129-2-3p	SLC7A11	GATA3
hsa-miR-129-2-3p	SLC7A11	YY1
hsa-miR-671-5p	SLC7A11	PRRX2
hsa-miR-671-5p	SLC7A11	JUND
hsa-miR-671-5p	SLC7A11	FOXC1
hsa-miR-671-5p	SLC7A11	GATA2
hsa-miR-671-5p	SLC7A11	NKX3-2
hsa-miR-671-5p	SLC7A11	MEF2A
hsa-miR-671-5p	SLC7A11	POU2F2
hsa-miR-671-5p	SLC7A11	GATA3
hsa-miR-671-5p	SLC7A11	YY1
