# Supplementary material for: Comprehensive analysis of disulfidptosis-related genes reveals the effect of disulfidptosis in ulcerative colitis
Source: Sci Rep. 2024 Jul 8;14:15705. doi: 10.1038/s41598-024-66533-9 (PMC11231342; doi:10.1038/s41598-024-66533-9)
Supplement: Supplementary file 5 — Supplementary Information 5. [file 41598_2024_66533_MOESM5_ESM.xls]

## Sheet: WGCNA
Table S5: The list of hub genes and corresponding modules
2023-09-01	darkred
2023-03-10	green
2023-09-10	blue
2023-03-11	green
2023-09-11	green
2023-09-12	green
2023-09-14	blue
2023-09-15	cyan
2023-03-02	blue
2023-09-02	green
2023-03-03	blue
2023-09-03	darkred
2023-09-04	blue
2023-03-05	cyan
2023-03-06	green
2023-09-06	darkred
2023-03-07	darkred
2023-03-08	green
2023-09-08	blue
2023-03-09	darkred
2023-09-09	darkgreen
A1CF	blue
A2M	darkred
A4GALT	blue
AAAS	darkorange
AACS	blue
AADAC	green
AADACL2	darkred
AADAT	cyan
AAED1	darkred
AAGAB	darkgreen
AAK1	green
AAMDC	green
AAMP	cyan
AAR2	cyan
AARS	darkorange
AARS2	green
AASDH	grey60
AASDHPPT	darkorange
AASS	blue
ABAT	green
ABCA1	darkred
ABCA10	darkred
ABCA11P	blue
ABCA12	darkgreen
ABCA13	darkgreen
ABCA2	darkgreen
ABCA3	darkred
ABCA5	darkred
ABCA6	darkred
ABCA7	blue
ABCA8	green
ABCA9	darkorange
ABCB1	green
ABCB10	blue
ABCB11	green
ABCB4	darkred
ABCB6	darkorange
ABCB7	cyan
ABCB9	darkorange
ABCC1	green
ABCC10	cyan
ABCC13	darkred
ABCC2	darkorange
ABCC3	darkred
ABCC4	darkred
ABCC5	darkred
ABCC6	green
ABCC8	darkred
ABCC9	darkred
ABCD2	darkred
ABCD3	blue
ABCD4	darkred
ABCE1	darkorange
ABCF1	darkorange
ABCF2	darkorange
ABCG1	darkred
ABCG2	green
ABCG5	darkgreen
ABCG8	darkred
ABHD10	cyan
ABHD11	blue
ABHD12	blue
ABHD12B	blue
ABHD14A	darkorange
ABHD14B	blue
ABHD15	green
ABHD16A	blue
ABHD17A	darkred
ABHD17B	blue
ABHD17C	darkred
ABHD2	darkgreen
ABHD3	blue
ABHD4	blue
ABHD5	green
ABHD6	blue
ABHD8	cyan
ABI1	blue
ABI2	darkred
ABI3	darkred
ABI3BP	darkred
ABL1	darkgreen
ABL2	blue
ABLIM1	darkgreen
ABLIM2	green
ABLIM3	darkred
ABO	blue
ABR	blue
ABRACL	blue
ABT1	cyan
ABTB1	blue
ABTB2	blue
ACAA1	blue
ACAA2	blue
ACACA	darkorange
ACACB	green
ACAD10	green
ACAD8	green
ACAD9	cyan
ACADM	green
ACADS	green
ACADSB	cyan
ACADVL	darkorange
ACAN	cyan
ACAP2	grey60
ACAT1	green
ACAT2	blue
ACBD3	darkgreen
ACBD4	green
ACBD5	blue
ACBD6	grey60
ACBD7	blue
ACCS	green
ACD	darkred
ACE	darkorange
ACE2	blue
ACER2	green
ACER3	blue
ACHE	blue
ACKR1	darkred
ACKR2	green
ACKR3	darkred
ACKR4	green
ACLY	darkorange
ACN9	cyan
ACO1	darkorange
ACO2	cyan
ACOT1	darkred
ACOT11	blue
ACOT12	green
ACOT13	blue
ACOT2	blue
ACOT4	blue
ACOT7	blue
ACOT8	green
ACOT9	darkred
ACOX1	green
ACOX2	green
ACOX3	blue
ACOXL	green
ACP1	cyan
ACP2	darkorange
ACP5	darkred
ACP6	blue
ACPP	darkgreen
ACR	darkred
ACRC	blue
ACSF2	green
ACSF3	green
ACSL1	darkred
ACSL3	darkgreen
ACSL4	darkred
ACSL5	blue
ACSM1	darkred
ACSM3	cyan
ACSS1	cyan
ACSS2	blue
ACSS3	darkred
ACTA2	darkred
ACTA2-AS1	darkgreen
ACTB	darkgreen
ACTBL2	green
ACTBP2	darkgreen
ACTBP7	darkgreen
ACTC1	darkred
ACTG1	darkgreen
ACTG1P1	darkred
ACTG2	darkred
ACTL6A	cyan
ACTN1	darkred
ACTN4	blue
ACTR10	blue
ACTR1A	darkorange
ACTR1B	cyan
ACTR2	cyan
ACTR3	green
ACTR3B	cyan
ACTR3C	blue
ACTR5	green
ACTR6	cyan
ACVR1	green
ACVR1B	green
ACVR1C	green
ACVR2A	green
ACVR2B	green
ACVRL1	blue
ACY1	blue
ACY3	darkgreen
ACYP1	blue
ACYP2	darkgreen
ADA	darkred
ADAL	cyan
ADAM10	blue
ADAM12	darkred
ADAM15	darkgreen
ADAM17	darkred
ADAM19	darkred
ADAM20	cyan
ADAM20P1	cyan
ADAM22	green
ADAM23	darkred
ADAM28	darkred
ADAM32	blue
ADAM33	cyan
ADAM3A	cyan
ADAM8	darkred
ADAM9	darkgreen
ADAMDEC1	cyan
ADAMTS1	darkred
ADAMTS10	blue
ADAMTS12	darkred
ADAMTS14	blue
ADAMTS15	darkred
ADAMTS17	darkred
ADAMTS2	darkred
ADAMTS3	blue
ADAMTS4	blue
ADAMTS5	darkred
ADAMTS6	blue
ADAMTS7	cyan
ADAMTS8	blue
ADAMTS9	green
ADAMTSL1	darkgreen
ADAMTSL3	green
ADAMTSL4	blue
ADAMTSL4-AS1	blue
ADAMTSL5	cyan
ADAP1	blue
ADAP2	darkred
ADAR	darkred
ADARB1	blue
ADAT1	cyan
ADAT3	darkred
ADCK1	blue
ADCK2	blue
ADCK3	green
ADCK5	darkred
ADCY1	blue
ADCY10	darkred
ADCY3	darkred
ADCY4	blue
ADCY5	green
ADCY6	green
ADCY7	blue
ADCY9	green
ADCYAP1	blue
ADCYAP1R1	cyan
ADD2	darkred
ADD3	green
ADGB	green
ADH1A	green
ADH1B	green
ADH1C	green
ADH4	blue
ADH5	blue
ADH5P4	blue
ADH6	cyan
ADHFE1	grey60
ADI1	cyan
ADIPOR2	blue
ADIRF	darkorange
ADK	darkorange
ADM	green
ADM2	cyan
ADNP	cyan
ADO	darkred
ADORA1	cyan
ADORA2A	blue
ADORA2B	blue
ADORA3	darkred
ADPGK	darkred
ADPRH	darkred
ADPRHL1	green
ADPRHL2	grey60
ADPRM	green
ADRA2A	blue
ADRB2	cyan
ADRBK1	darkred
ADRBK2	darkred
ADRM1	darkorange
ADSL	darkorange
ADSSL1	darkred
ADTRP	blue
AEBP1	darkred
AEBP2	darkorange
AEN	green
AES	blue
AFAP1-AS1	green
AFAP1L1	blue
AFAP1L2	green
AFF1	green
AFF2	darkred
AFF3	darkred
AFF4	blue
AFG3L1P	green
AFG3L2	cyan
AFMID	darkgreen
AFTPH	blue
AGA	darkorange
AGAP1	darkred
AGAP2	blue
AGBL2	green
AGBL5	blue
AGFG2	green
AGGF1	blue
AGK	darkorange
AGL	cyan
AGMAT	cyan
AGMO	blue
AGO1	cyan
AGO2	darkred
AGO3	darkred
AGO4	blue
AGPAT1	cyan
AGPAT2	blue
AGPAT3	blue
AGPAT4	darkgreen
AGPAT4-IT1	darkgreen
AGPAT5	cyan
AGPAT6	blue
AGPAT9	blue
AGPS	cyan
AGR2	darkgreen
AGR3	blue
AGRN	grey60
AGT	green
AGTPBP1	darkred
AGTRAP	green
AHCY	cyan
AHCYL1	cyan
AHCYL2	blue
AHDC1	cyan
AHNAK	cyan
AHNAK2	green
AHR	green
AHSA1	cyan
AICDA	darkred
AIDA	darkred
AIF1	darkred
AIF1L	green
AIFM1	cyan
AIFM2	blue
AIFM3	green
AIG1	cyan
AIM1	blue
AIM1L	darkred
AIM2	darkred
AIMP1	blue
AIMP2	cyan
AJAP1	blue
AJUBA	green
AK1	darkred
AK2	blue
AK3	green
AK4	darkgreen
AK6	cyan
AK7	darkgreen
AK9	blue
AKAP1	blue
AKAP12	darkred
AKAP13	cyan
AKAP14	green
AKAP2	darkred
AKAP3	green
AKAP5	blue
AKAP6	darkgreen
AKAP7	blue
AKAP8	grey60
AKAP9	blue
AKIP1	darkorange
AKIRIN2	green
AKNA	darkred
AKNAD1	darkred
AKR1A1	darkorange
AKR1B1	darkred
AKR1B10	blue
AKR1C1	darkorange
AKR1C2	blue
AKR1C3	blue
AKR1C4	darkred
AKR1D1	green
AKR1E2	darkgreen
AKR7A2	blue
AKR7A2P1	darkred
AKR7A3	blue
AKR7L	blue
AKT1	cyan
AKT2	darkorange
AKT3	darkred
AKTIP	grey60
ALAD	green
ALAS1	darkgreen
ALAS2	blue
ALCAM	darkorange
ALDH16A1	blue
ALDH18A1	green
ALDH1A1	blue
ALDH1A2	darkgreen
ALDH1B1	cyan
ALDH1L1	blue
ALDH1L2	green
ALDH2	blue
ALDH3A2	blue
ALDH3B1	grey60
ALDH4A1	darkgreen
ALDH5A1	grey60
ALDH6A1	cyan
ALDH7A1	cyan
ALDH8A1	cyan
ALDH9A1	cyan
ALDOA	darkgreen
ALDOAP2	blue
ALDOB	green
ALG1	darkorange
ALG10B	darkorange
ALG11	blue
ALG12	blue
ALG14	cyan
ALG1L	blue
ALG2	darkorange
ALG3	darkorange
ALG5	green
ALG6	cyan
ALG8	darkorange
ALG9	darkorange
ALKBH1	cyan
ALKBH2	darkred
ALKBH6	blue
ALKBH7	darkred
ALKBH8	cyan
ALMS1	cyan
ALMS1P	blue
ALOX5	darkred
ALOX5AP	darkred
ALPI	green
ALPK1	darkred
ALPK2	darkred
ALPK3	green
ALPL	darkred
ALPPL2	darkred
ALS2	green
ALS2CL	darkred
ALS2CR12	darkgreen
ALYREF	darkorange
AMACR	green
AMBRA1	blue
AMD1	cyan
AMELY	green
AMER1	green
AMFR	blue
AMICA1	darkred
AMIGO2	darkred
AMMECR1	darkorange
AMN	darkred
AMN1	darkred
AMOT	blue
AMOTL1	darkred
AMOTL2	blue
AMPD1	green
AMPD2	darkred
AMPD3	darkred
AMPH	blue
AMT	green
AMY2B	green
AMZ2	darkorange
AMZ2P1	cyan
ANAPC1	cyan
ANAPC11	darkorange
ANAPC15	cyan
ANAPC16	cyan
ANAPC1P1	darkorange
ANAPC4	grey60
ANAPC5	cyan
ANAPC7	darkorange
ANG	blue
ANGEL1	darkred
ANGEL2	grey60
ANGPT1	blue
ANGPT2	darkred
ANGPTL1	green
ANGPTL2	darkred
ANGPTL4	green
ANGPTL7	darkorange
ANK1	blue
ANK2	darkred
ANK3	green
ANKAR	grey60
ANKDD1A	blue
ANKDD1B	green
ANKEF1	cyan
ANKFN1	darkred
ANKH	green
ANKHD1	grey60
ANKIB1	cyan
ANKLE2	blue
ANKMY1	green
ANKMY2	green
ANKRA2	grey60
ANKRD11	darkorange
ANKRD13A	green
ANKRD13C	cyan
ANKRD13D	blue
ANKRD16	blue
ANKRD17	grey60
ANKRD18A	darkred
ANKRD18B	darkred
ANKRD19P	green
ANKRD20A11P	green
ANKRD20A19P	darkred
ANKRD20A3	green
ANKRD20A5P	green
ANKRD20A8P	green
ANKRD20A9P	green
ANKRD22	darkgreen
ANKRD26	grey60
ANKRD27	blue
ANKRD28	darkred
ANKRD29	darkred
ANKRD31	green
ANKRD36BP1	blue
ANKRD36P1	darkorange
ANKRD37	blue
ANKRD39	green
ANKRD40	darkgreen
ANKRD44	darkred
ANKRD45	green
ANKRD46	cyan
ANKRD49	grey60
ANKRD50	green
ANKRD52	darkorange
ANKRD54	darkred
ANKRD55	cyan
ANKRD6	blue
ANKRD61	darkorange
ANKRD62	green
ANKRD62P1	green
ANKRD7	darkorange
ANKRD9	green
ANKS1A	blue
ANKS3	darkorange
ANKS4B	blue
ANKS6	blue
ANLN	darkorange
ANO1	green
ANO10	green
ANO2	blue
ANO5	blue
ANO6	green
ANO7	green
ANO9	blue
ANP32A	cyan
ANP32A-IT1	darkorange
ANP32C	green
ANP32D	cyan
ANP32E	darkorange
ANPEP	darkorange
ANTXR1	darkred
ANTXR2	darkgreen
ANXA1	green
ANXA10	green
ANXA11	darkgreen
ANXA13	blue
ANXA2	darkgreen
ANXA2P1	darkgreen
ANXA2P2	darkgreen
ANXA2P3	cyan
ANXA2R	darkred
ANXA3	darkgreen
ANXA4	darkgreen
ANXA5	green
ANXA6	darkred
ANXA7	darkorange
AOAH	darkred
AOC1	blue
AOC2	cyan
AOC3	darkred
AOX1	darkred
AP1AR	green
AP1B1	blue
AP1G1	blue
AP1G2	darkred
AP1M1	darkred
AP1M2	blue
AP1S1	blue
AP1S2	darkred
AP1S3	darkgreen
AP2A1	darkorange
AP2A2	blue
AP2B1	darkorange
AP2M1	cyan
AP2S1	green
AP3D1	darkgreen
AP3M1	cyan
AP3M2	darkorange
AP3S1	cyan
AP4B1	blue
AP4M1	blue
AP5B1	darkred
AP5M1	cyan
AP5S1	blue
AP5Z1	cyan
APAF1	darkgreen
APBA1	green
APBA2	blue
APBA3	blue
APBB1	blue
APBB1IP	darkred
APC	blue
APCDD1	darkred
APEH	cyan
APEX1	cyan
APEX2	cyan
APH1A	blue
APH1B	darkorange
API5	cyan
APIP	darkgreen
APITD1-CORT	darkorange
APLF	darkred
APLNR	darkred
APLP1	blue
APLP2	green
APMAP	darkgreen
APOA1BP	cyan
APOBEC1	darkgreen
APOBEC2	darkred
APOBEC3A	darkred
APOBEC3B	green
APOBEC3C	darkred
APOBEC3D	darkred
APOBEC3F	darkred
APOBEC3G	darkred
APOBEC3H	cyan
APOBEC4	darkred
APOBR	darkred
APOC1	darkred
APOD	darkred
APOE	blue
APOH	green
APOL1	green
APOL2	green
APOL3	darkred
APOL4	darkred
APOL6	green
APOLD1	darkred
APOM	green
APOO	cyan
APOOL	cyan
APOPT1	blue
APP	blue
APPBP2	cyan
APPL1	grey60
APPL2	blue
APRT	darkorange
AQP1	darkred
AQP10	darkorange
AQP11	green
AQP3	green
AQP5	blue
AQP7	darkorange
AQP7P1	green
AQP8	green
AQP9	darkred
AQPEP	cyan
AQR	cyan
ARAF	blue
ARAP1	blue
ARAP2	darkred
ARAP3	blue
ARCN1	darkorange
AREG	green
AREL1	blue
ARF1	darkgreen
ARF3	green
ARF4	darkgreen
ARF5	blue
ARF6	blue
ARFGAP1	green
ARFGAP2	blue
ARFGAP3	green
ARFGEF1	blue
ARFGEF2	blue
ARFIP1	blue
ARFIP2	blue
ARG1	darkred
ARG2	darkorange
ARHGAP1	green
ARHGAP10	darkred
ARHGAP11A	darkorange
ARHGAP11B	darkorange
ARHGAP12	blue
ARHGAP15	darkred
ARHGAP17	blue
ARHGAP18	cyan
ARHGAP19	darkorange
ARHGAP19-SLIT1	darkred
ARHGAP20	green
ARHGAP21	blue
ARHGAP23	blue
ARHGAP24	darkred
ARHGAP25	darkred
ARHGAP26	cyan
ARHGAP27	green
ARHGAP28	darkred
ARHGAP29	darkred
ARHGAP30	darkred
ARHGAP31	darkred
ARHGAP32	blue
ARHGAP35	green
ARHGAP39	darkred
ARHGAP4	blue
ARHGAP42	green
ARHGAP44	green
ARHGAP5	blue
ARHGAP5-AS1	darkred
ARHGAP6	darkred
ARHGAP9	darkred
ARHGDIA	blue
ARHGDIB	darkred
ARHGEF1	blue
ARHGEF10	blue
ARHGEF10L	darkred
ARHGEF11	green
ARHGEF12	green
ARHGEF15	blue
ARHGEF16	darkred
ARHGEF17	blue
ARHGEF18	blue
ARHGEF2	blue
ARHGEF25	darkred
ARHGEF26	cyan
ARHGEF28	blue
ARHGEF3	green
ARHGEF35	blue
ARHGEF37	green
ARHGEF38	blue
ARHGEF39	darkred
ARHGEF40	darkgreen
ARHGEF5	blue
ARHGEF6	darkred
ARHGEF9	green
ARID1A	darkred
ARID1B	darkred
ARID2	cyan
ARID3A	blue
ARID4A	cyan
ARID4B	darkred
ARID5A	darkred
ARID5B	darkred
ARIH2	darkorange
ARL1	cyan
ARL10	cyan
ARL11	darkred
ARL13B	darkred
ARL14	blue
ARL14EP	darkred
ARL2	cyan
ARL2BP	green
ARL3	blue
ARL4A	darkred
ARL4C	darkred
ARL4P	darkred
ARL5A	cyan
ARL5B	darkgreen
ARL6IP1	cyan
ARL6IP4	green
ARL6IP5	blue
ARL6IP6	cyan
ARL8A	darkred
ARL8B	cyan
ARMC1	cyan
ARMC10	cyan
ARMC2	blue
ARMC6	darkorange
ARMC7	blue
ARMC8	cyan
ARMC9	blue
ARMCX1	darkred
ARMCX2	darkred
ARMCX3	darkorange
ARMCX4	green
ARMCX5	cyan
ARMCX6	green
ARNT	cyan
ARNT2	darkred
ARNTL2	green
ARPC1A	darkgreen
ARPC1B	green
ARPC2	cyan
ARPC3	blue
ARPC3P1	blue
ARPC4	blue
ARPC5L	green
ARPIN	blue
ARR3	green
ARRB1	green
ARRB2	darkred
ARRDC1	blue
ARRDC2	blue
ARRDC3	darkorange
ARRDC4	blue
ARSA	grey60
ARSB	green
ARSD	blue
ARSE	blue
ARSG	darkred
ARSI	cyan
ARSJ	darkorange
ARSK	darkorange
ART3	darkgreen
ARV1	cyan
ARVP6125	blue
AS3MT	cyan
ASAH1	blue
ASAH2B	blue
ASAP1	darkred
ASAP2	blue
ASAP3	green
ASB1	blue
ASB11	green
ASB12	darkorange
ASB13	green
ASB16-AS1	darkred
ASB17	green
ASB2	darkred
ASB6	darkred
ASB7	blue
ASB8	blue
ASCC1	green
ASCC2	green
ASCC3	darkorange
ASCL3	green
ASF1A	cyan
ASF1B	darkorange
ASGR2	cyan
ASH1L	grey60
ASH2L	green
ASL	darkred
ASMTL	blue
ASMTL-AS1	darkorange
ASNA1	cyan
ASNS	darkorange
ASNSD1	darkorange
ASPA	green
ASPG	darkorange
ASPH	darkgreen
ASPHD1	blue
ASPHD2	darkgreen
ASPM	darkorange
ASPN	darkred
ASRGL1	darkgreen
ASS1	darkgreen
ASS1P11	darkgreen
ASTE1	green
ASUN	darkorange
ASXL1	blue
ATAD1	grey60
ATAD2	darkorange
ATAD2B	grey60
ATAD3B	green
ATAD3C	green
ATAD5	darkorange
ATAT1	blue
ATE1	blue
ATF1	cyan
ATF2	darkorange
ATF3	green
ATF5	darkred
ATF6	darkorange
ATF6B	blue
ATF7	green
ATF7IP	darkred
ATF7IP2	darkred
ATG101	darkgreen
ATG12	darkorange
ATG13	green
ATG14	blue
ATG16L1	blue
ATG2A	darkred
ATG2B	darkred
ATG3	cyan
ATG4A	darkgreen
ATG4C	darkorange
ATG4D	darkred
ATG5	blue
ATG7	darkred
ATG9A	blue
ATHL1	blue
ATIC	cyan
ATL1	blue
ATL2	grey60
ATL3	green
ATM	darkred
ATMIN	cyan
ATN1	cyan
ATOH1	blue
ATOX1	darkred
ATP10A	blue
ATP10B	blue
ATP10D	green
ATP11A	blue
ATP11B	darkgreen
ATP11C	darkred
ATP12A	darkorange
ATP13A1	green
ATP13A2	darkgreen
ATP13A3	darkred
ATP13A4	darkred
ATP1A1	blue
ATP1A2	green
ATP1A3	darkred
ATP1B1	blue
ATP1B2	cyan
ATP1B3	green
ATP1B3P1	blue
ATP2A2	darkorange
ATP2A3	darkgreen
ATP2B1	green
ATP2B4	darkred
ATP2C1	darkgreen
ATP2C2	blue
ATP5A1	blue
ATP5B	cyan
ATP5C1	cyan
ATP5D	blue
ATP5E	blue
ATP5EP2	green
ATP5F1	cyan
ATP5G1	cyan
ATP5G1P5	blue
ATP5G2	green
ATP5G3	blue
ATP5H	cyan
ATP5I	darkred
ATP5J	cyan
ATP5J2	blue
ATP5L	cyan
ATP5L2	blue
ATP5O	blue
ATP5S	green
ATP5SL	cyan
ATP6AP1	cyan
ATP6AP1L	darkorange
ATP6AP2	darkorange
ATP6V0A1	blue
ATP6V0A2	cyan
ATP6V0B	darkgreen
ATP6V0D1	cyan
ATP6V0D2	blue
ATP6V0E1	cyan
ATP6V1A	cyan
ATP6V1B2	darkred
ATP6V1C2	darkred
ATP6V1D	blue
ATP6V1E1	blue
ATP6V1F	green
ATP6V1G1	green
ATP6V1G3	green
ATP6V1H	blue
ATP7B	blue
ATP8A1	blue
ATP8B1	blue
ATP8B2	darkred
ATP8B4	darkred
ATP8B5P	darkred
ATP9A	blue
ATPAF1	green
ATPAF2	cyan
ATPIF1	blue
ATR	darkred
ATRAID	cyan
ATRIP	darkorange
ATRN	cyan
ATRNL1	green
ATRX	darkred
ATXN1	darkred
ATXN10	darkorange
ATXN2	cyan
ATXN2L	blue
ATXN3	cyan
ATXN7L1	grey60
ATXN7L3	blue
ATXN7L3B	blue
AUH	green
AUNIP	darkorange
AUP1	cyan
AURKA	darkorange
AURKAIP1	darkred
AURKB	darkorange
AUTS2	green
AVEN	darkorange
AVIL	green
AVL9	blue
AVPI1	blue
AVPR1A	darkred
AVPR1B	darkred
AXDND1	darkred
AXIN1	blue
AXIN2	blue
AXL	darkred
AZGP1	darkgreen
AZI2	cyan
AZIN2	green
B2M	green
B3GALNT1	darkred
B3GALNT2	darkorange
B3GALT1	blue
B3GALT2	blue
B3GALT4	darkred
B3GALT5	blue
B3GALT6	cyan
B3GAT2	darkred
B3GAT3	darkred
B3GNT1	blue
B3GNT2	darkred
B3GNT3	blue
B3GNT5	blue
B3GNT6	blue
B3GNT7	darkgreen
B3GNT8	green
B3GNT9	darkred
B3GNTL1	cyan
B4GALNT2	green
B4GALNT3	blue
B4GALT1	darkgreen
B4GALT2	grey60
B4GALT3	green
B4GALT4	blue
B4GALT5	blue
B4GALT6	darkorange
B4GALT7	darkorange
B9D1	green
B9D2	cyan
BAALC	blue
BAALCOS	darkred
BAAT	darkred
BABAM1	darkorange
BACE1	darkred
BACE2	darkgreen
BACH1	darkred
BACH2	darkred
BAD	green
BAG1	blue
BAG2	darkred
BAG3	green
BAG4	cyan
BAG5	blue
BAG6	cyan
BAHD1	green
BAI3	blue
BAIAP2L1	darkgreen
BAIAP2L2	darkred
BAK1	darkgreen
BAMBI	darkorange
BANF1	cyan
BANF1P3	darkorange
BANK1	darkred
BAP1	green
BARD1	darkorange
BARX2	blue
BASP1	darkred
BATF	blue
BATF2	grey60
BATF3	blue
BAZ1A	darkred
BAZ1B	darkorange
BAZ2A	darkred
BAZ2B	green
BBOX1	darkred
BBS1	blue
BBS10	darkorange
BBS12	blue
BBS2	green
BBS5	darkred
BBS7	cyan
BBS9	darkred
BBX	darkred
BCAM	blue
BCAP29	darkgreen
BCAP31	darkgreen
BCAR1	blue
BCAR3	darkred
BCAS1	blue
BCAS3	blue
BCAT1	darkred
BCAT2	green
BCHE	green
BCKDHA	cyan
BCKDHB	blue
BCKDK	darkred
BCL10	darkgreen
BCL11A	darkred
BCL11B	darkred
BCL2	darkred
BCL2A1	darkred
BCL2L1	green
BCL2L10	blue
BCL2L11	green
BCL2L12	green
BCL2L13	blue
BCL2L14	blue
BCL2L15	blue
BCL2L2	darkred
BCL3	green
BCL6	darkred
BCL6B	darkred
BCL7A	green
BCL7B	blue
BCL7C	green
BCL9	cyan
BCL9L	blue
BCLAF1	darkorange
BCMO1	blue
BCO2	darkred
BCOR	darkred
BCORL1	darkorange
BCR	green
BCS1L	cyan
BDH1	blue
BDH2	green
BDH2P1	green
BDKRB1	green
BDKRB2	blue
BDNF	darkred
BECN1	blue
BEND3	blue
BEND4	darkred
BEND5	darkred
BEND6	darkred
BEND7	blue
BEST1	darkred
BEST2	green
BEST4	green
BET1L	darkgreen
BEX2	cyan
BEX4	darkred
BEX5	blue
BFAR	darkgreen
BGN	darkred
BHLHA15	green
BHLHB9	darkred
BHLHE22	blue
BHLHE40	green
BHLHE41	darkorange
BHMT	green
BHMT2	blue
BICC1	darkred
BICD1	blue
BICD2	darkred
BID	darkred
BIK	darkgreen
BIN1	darkred
BIN2	darkred
BIN2P1	blue
BIN3	darkred
BIN3-IT1	darkorange
BIRC3	green
BIRC5	darkorange
BIRC6	blue
BIVM	cyan
BLCAP	darkred
BLID	cyan
BLK	darkred
BLM	darkorange
BLMH	darkred
BLNK	darkred
BLOC1S1	blue
BLOC1S2	darkred
BLOC1S4	blue
BLOC1S6	darkorange
BLVRA	green
BLVRB	blue
BLZF1	blue
BMF	green
BMP1	darkorange
BMP2	darkgreen
BMP2K	grey60
BMP3	green
BMP4	darkred
BMP5	blue
BMP6	darkred
BMP7	green
BMP8A	darkred
BMP8B	green
BMPER	green
BMPR1A	cyan
BMPR2	darkred
BMS1	green
BMS1P20	green
BMX	green
BNC1	cyan
BNC2	darkred
BNIP1	cyan
BNIP2	darkred
BNIP3	green
BNIP3L	green
BNIP3P1	green
BOC	darkred
BOD1	cyan
BOD1L1	darkred
BOK	cyan
BOLA1	green
BOLA3	blue
BOLL	cyan
BOP1	darkorange
BORA	darkorange
BPGM	darkred
BPHL	blue
BPI	blue
BPIFA4P	darkred
BPNT1	blue
BPTF	cyan
BPY2B	darkorange
BRAF	darkred
BRAP	green
BRCA1	darkorange
BRCA2	darkorange
BRCC3	cyan
BRD1	green
BRD2	green
BRD4	blue
BRD7P3	blue
BRD8	green
BRDT	darkred
BRE	cyan
BRF1	green
BRF2	green
BRI3	darkorange
BRI3BP	darkgreen
BRINP1	green
BRINP3	green
BRIP1	darkorange
BRIX1	darkorange
BRK1	cyan
BRMS1	blue
BROX	blue
BRPF1	cyan
BRPF3	green
BRWD1	grey60
BRWD3	grey60
BSCL2	darkorange
BSDC1	green
BSG	green
BSPH1	green
BSPRY	blue
BST1	darkred
BST2	green
BTAF1	darkred
BTBD1	blue
BTBD10	blue
BTBD11	darkred
BTBD2	green
BTBD3	green
BTBD6	blue
BTBD7	blue
BTBD8	green
BTBD9	darkred
BTC	blue
BTD	blue
BTF3	cyan
BTF3L4	darkorange
BTF3P10	cyan
BTF3P11	darkred
BTF3P13	darkred
BTF3P9	green
BTG1	darkred
BTG2	darkred
BTG3	darkred
BTK	darkred
BTLA	darkred
BTN2A1	cyan
BTN2A2	darkred
BTN2A3P	cyan
BTN3A1	green
BTN3A2	green
BTN3A3	green
BTNL3	blue
BTNL8	blue
BUB1	darkorange
BUB1B	darkorange
BUB3	darkorange
BUD13	darkorange
BUD31	darkorange
BVES	darkred
BYSL	darkorange
BZW1	darkgreen
BZW2	cyan
C10orf10	blue
C10orf11	darkgreen
C10orf113	darkred
C10orf12	blue
C10orf126	darkorange
C10orf131	blue
C10orf2	darkorange
C10orf32	cyan
C10orf54	blue
C10orf55	blue
C10orf76	blue
C10orf99	blue
C11orf1	cyan
C11orf24	darkgreen
C11orf30	cyan
C11orf44	green
C11orf49	blue
C11orf52	green
C11orf53	darkred
C11orf54	blue
C11orf57	cyan
C11orf58	darkorange
C11orf63	darkred
C11orf65	blue
C11orf70	blue
C11orf71	blue
C11orf74	cyan
C11orf80	green
C11orf83	blue
C11orf84	grey60
C11orf86	darkred
C11orf96	blue
C12orf10	darkorange
C12orf29	cyan
C12orf36	blue
C12orf40	darkred
C12orf42	darkred
C12orf43	darkorange
C12orf45	darkorange
C12orf49	blue
C12orf5	green
C12orf55	blue
C12orf56	blue
C12orf57	darkorange
C12orf60	darkred
C12orf66	cyan
C12orf74	darkred
C12orf75	darkgreen
C14orf1	cyan
C14orf119	cyan
C14orf132	blue
C14orf142	green
C14orf159	grey60
C14orf169	green
C14orf182	darkorange
C14orf183	darkorange
C14orf2	cyan
C14orf28	green
C14orf79	darkred
C14orf93	cyan
C15orf26	blue
C15orf32	darkred
C15orf38-AP3S2	green
C15orf39	blue
C15orf40	blue
C15orf41	darkorange
C15orf43	darkorange
C15orf48	darkred
C15orf57	green
C15orf61	blue
C16orf13	blue
C16orf45	darkred
C16orf46	green
C16orf52	darkred
C16orf54	darkred
C16orf58	cyan
C16orf70	cyan
C16orf72	green
C16orf74	blue
C16orf78	darkorange
C16orf80	cyan
C16orf91	darkred
C16orf93	grey60
C17orf49	darkorange
C17orf51	cyan
C17orf53	darkorange
C17orf58	green
C17orf62	blue
C17orf75	cyan
C17orf80	grey60
C17orf96	grey60
C17orf97	blue
C18orf32	blue
C18orf54	darkorange
C18orf8	darkorange
C19orf10	darkgreen
C19orf12	blue
C19orf18	green
C19orf24	cyan
C19orf33	blue
C19orf40	blue
C19orf43	darkred
C19orf47	darkorange
C19orf48	darkorange
C19orf52	darkred
C19orf53	green
C19orf54	green
C19orf57	darkred
C19orf66	green
C19orf70	darkred
C19orf73	green
C1D	cyan
C1DP2	cyan
C1GALT1	darkgreen
C1GALT1C1	cyan
C1orf100	green
C1orf101	blue
C1orf106	blue
C1orf109	darkorange
C1orf112	darkorange
C1orf115	green
C1orf116	blue
C1orf122	cyan
C1orf123	cyan
C1orf131	blue
C1orf141	green
C1orf146	green
C1orf162	darkred
C1orf168	darkred
C1orf174	cyan
C1orf177	darkred
C1orf186	darkred
C1orf192	darkred
C1orf194	green
C1orf198	darkred
C1orf21	blue
C1orf210	blue
C1orf216	cyan
C1orf220	darkred
C1orf228	cyan
C1orf27	cyan
C1orf43	cyan
C1orf50	green
C1orf53	darkred
C1orf54	blue
C1orf56	green
C1orf61	cyan
C1orf74	blue
C1QA	darkred
C1QB	darkred
C1QBP	cyan
C1QC	darkred
C1QTNF1	blue
C1QTNF2	darkred
C1QTNF5	cyan
C1QTNF6	darkred
C1QTNF7	darkorange
C1QTNF9	darkorange
C1QTNF9B-AS1	darkred
C1R	darkred
C1RL	darkred
C1RL-AS1	cyan
C1S	darkred
C2	green
C20orf194	darkred
C20orf196	cyan
C20orf24	darkgreen
C20orf96	blue
C21orf119	darkred
C21orf33	green
C21orf49	green
C21orf59	cyan
C21orf88	blue
C21orf91	darkred
C22orf24	green
C22orf29	cyan
C22orf31	green
C22orf34	blue
C22orf46	green
C2CD2	darkred
C2CD2L	green
C2CD4A	grey60
C2CD4B	grey60
C2CD5	green
C2orf15	cyan
C2orf40	darkred
C2orf43	cyan
C2orf44	darkorange
C2orf47	cyan
C2orf49	cyan
C2orf61	darkorange
C2orf68	green
C2orf69	cyan
C2orf88	green
C3	darkred
C3AR1	darkred
C3orf14	darkred
C3orf17	darkred
C3orf30	green
C3orf33	cyan
C3orf35	darkred
C3orf36	blue
C3orf52	blue
C3orf55	darkgreen
C3orf62	darkgreen
C3orf67	darkgreen
C3orf70	blue
C3orf80	blue
C4B	darkred
C4BPA	darkgreen
C4BPB	darkgreen
C4orf19	blue
C4orf29	cyan
C4orf3	green
C4orf32	blue
C4orf33	blue
C4orf36	blue
C4orf46	darkorange
C5	darkred
C5AR1	darkred
C5AR2	darkred
C5orf15	darkgreen
C5orf22	cyan
C5orf24	darkorange
C5orf30	blue
C5orf34	darkorange
C5orf42	grey60
C5orf46	darkorange
C5orf47	darkorange
C5orf51	cyan
C5orf52	blue
C5orf56	cyan
C5orf63	blue
C5orf64	green
C6orf1	cyan
C6orf120	blue
C6orf123	green
C6orf132	darkgreen
C6orf136	blue
C6orf141	darkred
C6orf163	green
C6orf203	blue
C6orf211	cyan
C6orf222	blue
C6orf223	darkgreen
C6orf47	blue
C6orf48	darkred
C6orf57	blue
C6orf62	green
C6orf89	blue
C6orf99	blue
C7	darkorange
C7orf26	darkorange
C7orf31	green
C7orf43	darkorange
C7orf55	green
C7orf55-LUC7L2	grey60
C7orf57	darkred
C7orf60	darkred
C7orf63	blue
C8orf12	darkred
C8orf31	cyan
C8orf33	blue
C8orf34	darkred
C8orf37	darkorange
C8orf4	green
C8orf44	grey60
C8orf48	blue
C8orf82	green
C9orf114	cyan
C9orf116	green
C9orf129	blue
C9orf131	blue
C9orf135	darkred
C9orf152	blue
C9orf153	green
C9orf156	green
C9orf37	cyan
C9orf38	cyan
C9orf40	green
C9orf41	cyan
C9orf43	blue
C9orf47	blue
C9orf64	cyan
C9orf72	darkred
C9orf78	green
C9orf85	blue
C9orf89	darkred
C9orf91	darkorange
CA1	blue
CA10	green
CA11	cyan
CA12	green
CA13	blue
CA14	green
CA2	blue
CA4	blue
CA5B	darkred
CA7	blue
CA8	darkorange
CA9	green
CAAP1	cyan
CAB39	blue
CABIN1	cyan
CABLES1	blue
CABLES2	blue
CABS1	darkred
CACFD1	darkred
CACHD1	darkred
CACNA1A	darkred
CACNA1C	blue
CACNA1D	blue
CACNA1E	blue
CACNA1H	cyan
CACNA2D1	darkred
CACNA2D2	green
CACNA2D3	blue
CACNB1	green
CACNB2	green
CACNB3	green
CACTIN	green
CACUL1	cyan
CACYBP	darkorange
CAD	green
CADM1	green
CADM3	darkred
CADM4	cyan
CADPS	blue
CADPS2	darkorange
CAGE1	darkred
CALB1	darkred
CALB2	darkred
CALCOCO1	darkgreen
CALCOCO2	blue
CALCRL	darkred
CALD1	darkred
CALHM2	blue
CALM1	blue
CALM3	darkgreen
CALML4	blue
CALR	darkgreen
CALU	green
CAMK1	darkred
CAMK1D	green
CAMK1G	blue
CAMK2D	blue
CAMK2G	green
CAMK2N1	blue
CAMK4	darkred
CAMKMT	cyan
CAMLG	cyan
CAMSAP1	darkorange
CAMSAP2	darkred
CAMSAP3	blue
CAMTA1	blue
CAMTA2	green
CANT1	blue
CANX	darkorange
CAP1	darkgreen
CAP2	darkred
CAPG	darkgreen
CAPN1	darkgreen
CAPN10	darkred
CAPN13	green
CAPN15	darkorange
CAPN2	blue
CAPN3	green
CAPN5	blue
CAPN6	darkorange
CAPN7	cyan
CAPN9	blue
CAPNS1	blue
CAPNS2	darkorange
CAPRIN1	darkorange
CAPS2	green
CAPSL	darkred
CAPZA1	blue
CAPZA2	blue
CARD10	darkgreen
CARD11	darkred
CARD16	darkred
CARD17	green
CARD6	green
CARD8	darkred
CARF	cyan
CARHSP1	darkgreen
CARKD	green
CARM1	blue
CARS	darkorange
CARS2	darkorange
CASC2	darkred
CASC3	darkred
CASC4	blue
CASC5	darkorange
CASD1	blue
CASK	blue
CASP1	darkgreen
CASP10	darkgreen
CASP12	darkorange
CASP2	cyan
CASP3	blue
CASP4	darkred
CASP5	darkgreen
CASP6	blue
CASP7	blue
CASP8	green
CASP8AP2	grey60
CASP9	blue
CASS4	darkred
CAST	blue
CASZ1	blue
CAT	green
CATSPER2	green
CATSPER2P1	darkred
CATSPER3	darkred
CATSPERB	darkgreen
CATX-1	darkred
CAV1	darkred
CAV2	darkred
CBFA2T2	green
CBFA2T3	cyan
CBFB	green
CBL	darkred
CBLB	darkred
CBLC	blue
CBLL1	cyan
CBLN3	blue
CBR1	blue
CBR3	grey60
CBR4	blue
CBS	green
CBWD1	grey60
CBWD5	grey60
CBX1	cyan
CBX1P1	darkorange
CBX3	green
CBX4	green
CBX5	cyan
CBX6	darkred
CBX7	darkred
CBY1	cyan
CC2D1A	blue
CC2D1B	green
CC2D2A	darkgreen
CC2D2B	blue
CCAR2	darkorange
CCBE1	blue
CCBL1	cyan
CCBL2	cyan
CCDC101	green
CCDC102A	cyan
CCDC102B	blue
CCDC103	darkred
CCDC104	green
CCDC106	blue
CCDC107	darkorange
CCDC109B	green
CCDC110	blue
CCDC112	green
CCDC113	cyan
CCDC115	green
CCDC117	green
CCDC12	darkred
CCDC121	darkred
CCDC122	blue
CCDC124	darkorange
CCDC125	blue
CCDC129	blue
CCDC13	darkorange
CCDC132	blue
CCDC134	darkorange
CCDC141	darkred
CCDC146	green
CCDC148	darkred
CCDC148-AS1	cyan
CCDC149	blue
CCDC15	darkorange
CCDC150	darkorange
CCDC159	green
CCDC167	darkgreen
CCDC17	darkorange
CCDC170	green
CCDC171	blue
CCDC174	grey60
CCDC175	blue
CCDC176	blue
CCDC183	green
CCDC186	blue
CCDC24	darkred
CCDC25	cyan
CCDC28A	blue
CCDC3	darkred
CCDC30	green
CCDC34	cyan
CCDC37	green
CCDC43	darkorange
CCDC47	blue
CCDC50	darkred
CCDC51	cyan
CCDC53	cyan
CCDC57	cyan
CCDC58	blue
CCDC6	cyan
CCDC60	blue
CCDC64	darkred
CCDC64B	darkred
CCDC66	cyan
CCDC68	blue
CCDC69	darkred
CCDC7	grey60
CCDC71	cyan
CCDC71L	blue
CCDC77	darkorange
CCDC79	darkred
CCDC80	darkred
CCDC81	darkorange
CCDC83	darkred
CCDC85C	blue
CCDC86	darkorange
CCDC87	darkred
CCDC88A	darkred
CCDC88B	cyan
CCDC88C	grey60
CCDC89	green
CCDC9	cyan
CCDC91	cyan
CCDC94	cyan
CCDC97	green
CCHCR1	darkred
CCL1	blue
CCL11	darkred
CCL13	green
CCL14	green
CCL18	darkred
CCL19	darkred
CCL2	darkred
CCL20	darkgreen
CCL21	darkred
CCL22	darkred
CCL23	green
CCL24	darkgreen
CCL28	blue
CCL3	darkred
CCL3L3	darkred
CCL4	darkred
CCL4L2	darkred
CCL5	darkred
CCL7	blue
CCL8	blue
CCM2	darkred
CCM2L	blue
CCNA2	darkorange
CCNB1	darkorange
CCNB1IP1	grey60
CCNB2	darkorange
CCNB3	green
CCNC	cyan
CCND1	blue
CCND2	darkred
CCND3	darkorange
CCNDBP1	blue
CCNE1	darkorange
CCNE2	cyan
CCNF	darkorange
CCNG1	cyan
CCNG2	darkgreen
CCNH	blue
CCNI	green
CCNI2	blue
CCNJL	green
CCNK	blue
CCNT2	grey60
CCNY	cyan
CCNYL1	blue
CCNYL2	blue
CCNYL3	darkred
CCP110	green
CCPG1	green
CCR1	darkred
CCR10	darkred
CCR2	darkred
CCR4	darkred
CCR5	darkred
CCR6	darkred
CCR7	darkred
CCR8	green
CCRL2	darkred
CCRN4L	darkgreen
CCSAP	green
CCSER1	blue
CCSER2	darkorange
CCT2	darkorange
CCT3	darkorange
CCT4	darkorange
CCT5	cyan
CCT6A	darkorange
CCT7	darkorange
CCZ1	blue
CD101	green
CD109	darkred
CD14	darkred
CD151	blue
CD160	green
CD163	darkred
CD163L1	blue
CD164	blue
CD177	blue
CD180	darkred
CD19	darkred
CD1A	darkred
CD1B	green
CD1C	darkred
CD1D	darkred
CD1E	darkred
CD2	darkred
CD200	darkred
CD200R1	darkred
CD207	darkorange
CD209	darkred
CD22	darkred
CD226	darkred
CD24	blue
CD244	darkred
CD247	darkred
CD248	darkred
CD27	darkred
CD274	green
CD276	blue
CD28	darkred
CD2AP	blue
CD2BP2	green
CD300A	darkred
CD300C	darkred
CD300E	darkred
CD300LB	darkred
CD300LF	darkred
CD320	darkorange
CD33	darkred
CD34	darkred
CD36	darkred
CD37	darkred
CD38	darkred
CD3D	darkred
CD3E	darkred
CD3G	darkred
CD4	darkred
CD40	darkred
CD40LG	darkred
CD44	green
CD46	blue
CD47	darkred
CD48	darkred
CD5	darkred
CD52	darkred
CD53	darkred
CD55	green
CD58	blue
CD59	green
CD6	darkred
CD63	cyan
CD68	green
CD69	darkred
CD7	blue
CD70	blue
CD72	darkred
CD74	green
CD79A	darkred
CD79B	darkred
CD80	darkred
CD81	darkred
CD82	green
CD83	darkred
CD84	darkred
CD86	darkred
CD8A	darkred
CD8B	darkred
CD9	blue
CD93	darkred
CD96	darkred
CD97	green
CD99	darkred
CD99L2	darkred
CDA	darkgreen
CDADC1	grey60
CDAN1	green
CDC123	darkorange
CDC14A	green
CDC14B	green
CDC20	darkorange
CDC20P1	darkorange
CDC23	cyan
CDC25A	darkorange
CDC25B	green
[truncated: 12,490 more rows]
