# Supplementary material for: Comprehensive analysis of disulfidptosis-related genes reveals the effect of disulfidptosis in ulcerative colitis
Source: Sci Rep. 2024 Jul 8;14:15705. doi: 10.1038/s41598-024-66533-9 (PMC11231342; doi:10.1038/s41598-024-66533-9)
Supplement: Supplementary file 6 — Supplementary Information 6. [file 41598_2024_66533_MOESM6_ESM.xls]

## Sheet: gene_diff.adjp0.05.lfc0.5
Table S6: The list of significant difference genes
Gene	logFC	AveExpr	t	P.Value	adj.P.Val	B
SLC6A14	4.76164	9.86709	13.895	3.31544e-25	1.5768e-22	46.8265
MMP3	3.95819	8.86349	9.38265	2.00214e-15	6.96385e-14	24.5881
REG1A	3.74253	9.35505	7.93221	2.96665e-12	4.85839e-11	17.3896
DUOX2	3.63125	11.3495	10.4476	8.95967e-18	5.49464e-16	29.9296
DUOXA2	3.57537	10.102	11.7608	1.18796e-20	1.63812e-18	36.4746
TNIP3	3.56276	8.60378	10.9954	5.59022e-19	4.84847e-17	32.6701
IDO1	3.482	8.20061	10.8753	1.02599e-18	8.41888e-17	32.0703
MMP1	3.42651	9.19606	8.54835	1.36092e-13	3.07753e-12	20.4259
VNN1	3.4084	8.5614	10.6483	3.23944e-18	2.30158e-16	30.9345
S100A8	3.40073	8.25602	8.75901	4.70749e-14	1.19763e-12	21.4727
IGKV2D-40	3.3938	7.42437	7.42549	3.60979e-11	4.62974e-10	14.9314
REG1B	3.34689	7.67102	6.38268	5.29529e-09	4.22897e-08	10.0387
CHI3L1	3.24082	9.13612	10.1707	3.65467e-17	1.92689e-15	28.541
MMP7	3.19562	7.71739	9.70218	3.9515e-16	1.60989e-14	26.1901
SERPINB3	3.07439	7.02831	5.67865	1.30286e-07	7.87801e-07	6.91284
VSIG1	3.07404	7.71803	9.18051	5.58181e-15	1.73438e-13	23.5762
ABCA12	3.06117	7.71607	10.5004	6.85454e-18	4.38841e-16	30.1941
IL1B	3.02619	8.7359	8.80394	3.75214e-14	9.67255e-13	21.6964
REG3A	2.97696	7.84947	5.85019	6.05987e-08	3.90864e-07	7.65839
TCN1	2.96264	7.86023	9.78318	2.61824e-16	1.12161e-14	26.5965
LCN2	2.92343	11.1369	10.7972	1.52326e-18	1.19121e-16	31.6799
AQP9	2.89538	7.68601	7.61623	1.41567e-11	1.9886e-10	15.8518
SERPINB5	2.85947	8.57868	9.94298	1.16243e-16	5.43212e-15	27.3983
KYNU	2.85572	7.71748	12.5988	1.83885e-22	4.05544e-20	40.5911
CXCL1	2.83219	10.2496	13.5371	1.86448e-24	6.6846e-22	45.1229
NOS2	2.79714	10.3289	9.54343	8.85117e-16	3.31432e-14	25.3939
IGHV1OR15-1	2.69393	9.39308	7.31443	6.20769e-11	7.53067e-10	14.3986
PTGS2	2.63654	8.10249	7.40592	3.97216e-11	5.0363e-10	14.8374
MMP12	2.62139	9.35441	8.96487	1.66354e-14	4.63721e-13	22.4987
CXCL8	2.59408	8.64936	7.73696	7.8049e-12	1.16072e-10	16.4376
CDH3	2.53822	8.43144	11.6973	1.63354e-20	2.15073e-18	36.16
REG4	2.48305	10.0088	10.223	2.80248e-17	1.51882e-15	28.8032
CXCL10	2.42989	8.23648	7.89224	3.61777e-12	5.78248e-11	17.1943
PI3	2.42862	10.1388	12.4538	3.76714e-22	7.43978e-20	39.883
SERPINB7	2.42597	6.5318	6.12857	1.71321e-08	1.23606e-07	8.89099
TNC	2.40776	8.87149	7.71572	8.66847e-12	1.27746e-10	16.3343
IGKV3D-11	2.40573	11.3309	10.5258	6.02671e-18	3.95624e-16	30.3213
TIMP1	2.3713	11.1411	14.5828	1.24894e-26	9.38882e-24	50.0592
CXCL11	2.34226	7.2133	9.0591	1.03251e-14	3.03042e-13	22.9693
OSMR	2.33324	8.48751	10.4645	8.22383e-18	5.11062e-16	30.0142
IGKV1OR2-3	2.3317	11.1104	8.50694	1.67605e-13	3.73766e-12	20.2206
STEAP4	2.32036	7.37036	8.99716	1.4128e-14	4.02001e-13	22.6599
SERPINA3	2.30517	8.16306	9.26276	3.67852e-15	1.19227e-13	23.9877
IL1RN	2.29564	7.97348	10.0289	7.51226e-17	3.7248e-15	27.8294
IGKV3D-20	2.21475	11.508	10.2069	3.04103e-17	1.63668e-15	28.7225
SELE	2.21381	7.03474	6.56738	2.22996e-09	1.93834e-08	10.8852
SLCO1B3	2.16555	6.02897	6.07953	2.14405e-08	1.51455e-07	8.67194
PLEK	2.15082	7.84573	6.96164	3.42033e-10	3.49594e-09	12.723
PIM2	2.14673	9.38648	9.10031	8.38035e-15	2.507e-13	23.1752
DMBT1	2.1387	10.7571	6.45595	3.76166e-09	3.12185e-08	10.3733
IGKV1D-27	2.12655	9.84592	6.82	6.73649e-10	6.51399e-09	12.0581
C4BPA	2.10189	7.37867	7.26504	7.89433e-11	9.2867e-10	14.1625
VNN2	2.0776	6.72102	7.02711	2.49668e-10	2.63269e-09	13.0319
TGM2	2.07708	10.2525	12.3336	6.83299e-22	1.2946e-19	39.295
MXRA5	2.07236	9.14114	11.1967	2.02341e-19	1.98125e-17	33.674
SERPINB4	2.07228	6.54169	4.69286	8.45747e-06	3.60844e-05	2.87184
IGKV2D-26	2.06642	9.73755	6.56504	2.25466e-09	1.95909e-08	10.8744
SELP	2.06058	7.23406	8.68756	6.75023e-14	1.64204e-12	21.1173
S100A12	2.05992	6.68461	5.14683	1.30291e-06	6.49474e-06	4.6774
IGKV6-21	2.05509	8.60206	6.52363	2.7392e-09	2.34685e-08	10.6838
SOCS3	2.04588	8.62603	8.97941	1.54553e-14	4.35514e-13	22.5713
IGKV3OR2-268	2.03207	9.8209	9.7224	3.56574e-16	1.46554e-14	26.2915
IGFBP5	2.03031	9.3559	8.16634	9.24111e-13	1.70241e-11	18.5383
C3	2.02818	9.68397	7.15516	1.34543e-10	1.50242e-09	13.6388
TNFAIP6	2.02399	6.64202	5.23769	8.86287e-07	4.57758e-06	5.05061
SLC7A11	2.0234	8.3382	10.4855	7.39506e-18	4.683e-16	30.1192
IGHV4-59	2.00787	12.2328	9.9878	9.25669e-17	4.46621e-15	27.6232
CXCR1	1.99637	6.73474	6.57296	2.17221e-09	1.89238e-08	10.9108
MMP9	1.97954	8.75593	7.92351	3.09758e-12	5.03038e-11	17.3471
IL1A	1.97947	6.63998	7.05607	2.17156e-10	2.32137e-09	13.1688
LOC642131	1.97713	9.97237	8.45473	2.17888e-13	4.7322e-12	19.962
IGLV6-57	1.97526	8.96658	7.8129	5.36106e-12	8.30367e-11	16.8072
CXCL2	1.96223	7.88165	11.1034	3.24e-19	3.03233e-17	33.2089
IGKV1D-33	1.95665	10.9559	9.39798	1.85232e-15	6.50098e-14	24.6649
CEMIP	1.94735	7.83263	6.34821	6.21662e-09	4.89929e-08	9.88177
CD79A	1.93412	9.42552	6.73468	1.01101e-09	9.40171e-09	11.6601
SELL	1.92866	7.84573	6.22814	1.08391e-08	8.15349e-08	9.33825
IRAK3	1.92576	7.77252	10.982	5.98424e-19	5.146e-17	32.6028
PECAM1	1.92552	9.95033	9.64053	5.40497e-16	2.1205e-14	25.8808
C2	1.92462	8.10182	15.6745	7.69847e-29	1.3504e-25	55.0711
COL6A3	1.92409	9.14328	8.95723	1.72908e-14	4.80268e-13	22.4606
BGN	1.91912	9.35503	8.34263	3.82439e-13	7.82472e-12	19.4075
APOL1	1.91882	8.80568	11.8833	6.4384e-21	9.56948e-19	37.0796
MMP10	1.9151	6.659	7.88203	3.80581e-12	6.0664e-11	17.1444
CFB	1.91171	9.93888	14.4562	2.27439e-26	1.47229e-23	49.4684
CCL18	1.91082	8.73181	6.03887	2.58098e-08	1.79009e-07	8.49088
IL7R	1.91069	8.32837	7.22242	9.71091e-11	1.11976e-09	13.959
OLFM4	1.90568	12.5395	7.29873	6.7008e-11	8.04096e-10	14.3235
CD55	1.90319	10.9648	15.6405	8.99975e-29	1.3982e-25	54.9174
ELTD1	1.90176	7.40957	8.11122	1.21679e-12	2.18629e-11	18.2672
COL12A1	1.90089	8.31002	6.44038	4.04577e-09	3.3398e-08	10.302
CXCL13	1.8991	7.27941	5.34328	5.63917e-07	3.01433e-06	5.48901
GBP4	1.89743	7.93151	9.41609	1.68964e-15	5.94794e-14	24.7556
MIR8071-1	1.89682	10.1642	9.70972	3.803e-16	1.5521e-14	26.2279
CCL2	1.8857	9.02923	6.75927	8.99552e-10	8.4291e-09	11.7746
SPP1	1.87767	7.65775	5.53966	2.40361e-07	1.37792e-06	6.31717
RGS5	1.87438	8.66891	8.22279	6.96908e-13	1.34555e-11	18.8162
CLDN1	1.87038	7.94941	9.00184	1.3797e-14	3.94508e-13	22.6833
CCL20	1.85604	8.41962	8.41518	2.65771e-13	5.62538e-12	19.7662
SPINK4	1.85558	9.77253	6.43565	4.13617e-09	3.40117e-08	10.2804
CXCL9	1.85509	7.24221	6.68743	1.26505e-09	1.15792e-08	11.4405
ANXA1	1.85327	11.1833	10.524	6.08372e-18	3.98244e-16	30.312
DAPP1	1.85257	7.46371	13.5126	2.09994e-24	7.41468e-22	45.0055
ITGA5	1.84646	8.86755	8.34371	3.80374e-13	7.78931e-12	19.4128
UBD	1.84577	7.39536	10.5354	5.74014e-18	3.77876e-16	30.3694
PLAU	1.84094	8.67832	8.18361	8.47712e-13	1.57662e-11	18.6233
GBP5	1.83976	7.51276	7.17665	1.21245e-10	1.36828e-09	13.741
ICAM1	1.82703	8.83561	8.43104	2.45428e-13	5.23279e-12	19.8447
CFI	1.82545	6.85737	9.64573	5.26394e-16	2.07917e-14	25.9069
S100A9	1.81981	8.22295	6.94757	3.65932e-10	3.72225e-09	12.6567
SERPINE1	1.81791	8.03949	6.42729	4.30088e-09	3.52047e-08	10.2422
IGKV1D-43	1.81489	11.5176	8.5368	1.44236e-13	3.24761e-12	20.3686
IGLV7-46	1.80632	8.54922	5.47249	3.22306e-07	1.80293e-06	6.03209
ACSL4	1.80468	8.08062	7.1621	1.30097e-10	1.45829e-09	13.6718
WARS	1.78305	10.072	10.668	2.93088e-18	2.11459e-16	31.0334
DSG3	1.78124	7.36882	5.52796	2.52999e-07	1.44542e-06	6.26736
CD274	1.7776	6.97028	7.52039	2.26747e-11	3.0351e-10	15.3886
PHLDA1	1.75744	8.70133	11.3857	7.81143e-20	8.7518e-18	34.6142
HCAR3	1.75003	7.02782	4.60844	1.18483e-05	4.92004e-05	2.54765
PFKFB3	1.74407	9.22657	9.59426	6.83719e-16	2.61209e-14	25.6487
FCRL5	1.72942	7.29847	8.18052	8.60875e-13	1.59983e-11	18.6081
TDO2	1.72565	6.45548	5.34218	5.66584e-07	3.02559e-06	5.48443
SLC2A3	1.72085	8.12824	7.31942	6.05856e-11	7.36124e-10	14.4225
LAX1	1.71832	7.72394	8.47476	1.97029e-13	4.32757e-12	20.0612
IGHV3-73	1.71048	11.899	8.71437	5.89647e-14	1.45717e-12	21.2506
C4BPB	1.71009	6.78556	9.45603	1.37953e-15	4.93834e-14	24.9558
FOS	1.70588	9.48088	8.01566	1.95901e-12	3.31538e-11	17.7982
EDNRA	1.70213	7.35715	7.10294	1.73192e-10	1.8869e-09	13.3909
ALDOB	1.69948	9.09977	4.9554	2.90029e-06	1.35096e-05	3.90363
IGKV2D-24	1.69825	10.5116	7.34066	5.46259e-11	6.67892e-10	14.5243
PCSK1	1.69018	7.35324	6.88069	5.04125e-10	4.99283e-09	12.3424
CD180	1.68954	7.28672	6.47687	3.41086e-09	2.86852e-08	10.4691
FDCSP	1.6887	6.95903	4.63954	1.04689e-05	4.39026e-05	2.66662
IL6	1.68682	6.5435	4.4233	2.45087e-05	9.59917e-05	1.85024
ALPL	1.68599	7.89733	7.72465	8.29446e-12	1.22726e-10	16.3777
CTSK	1.68106	8.98788	7.3532	5.13861e-11	6.33934e-10	14.5843
NR4A2	1.68041	8.04699	7.51115	2.3727e-11	3.15242e-10	15.3439
VWF	1.67731	7.90401	9.10548	8.16356e-15	2.44844e-13	23.2011
CR2	1.67468	6.65165	4.16507	6.55484e-05	0.00023555	0.910127
STC1	1.67404	6.95983	5.76815	8.75002e-08	5.47705e-07	7.30044
CR1	1.67346	6.67197	6.8848	4.94321e-10	4.90407e-09	12.3617
MS4A1	1.66627	8.2109	4.13418	7.35553e-05	0.000261819	0.800315
IGHV3OR16-7	1.66245	11.6264	9.09391	8.6564e-15	2.58296e-13	23.1432
ADAMTS9	1.66194	7.93268	10.2255	2.76663e-17	1.50639e-15	28.8159
C4B	1.65385	8.08164	8.06947	1.4984e-12	2.61759e-11	18.0622
FPR2	1.65238	6.08153	5.78845	7.99155e-08	5.04702e-07	7.38877
FADS2	1.6491	8.61256	7.35683	5.04824e-11	6.25102e-10	14.6018
CALCRL	1.64161	7.26224	7.0408	2.33744e-10	2.48162e-09	13.0966
TREM1	1.64022	6.8921	5.69496	1.21192e-07	7.38173e-07	6.98327
PDZK1IP1	1.63936	10.3148	8.60439	1.02642e-13	2.38006e-12	20.704
KCND3	1.63815	7.43024	9.8816	1.58788e-16	7.15744e-15	27.0903
CSF3R	1.6311	7.34051	6.25102	9.75272e-09	7.41767e-08	9.44147
SRGN	1.63008	9.30767	7.73482	7.88789e-12	1.17232e-10	16.4272
COL1A1	1.61294	9.86095	7.91077	3.29987e-12	5.32919e-11	17.2848
PRDM1	1.61091	9.47485	9.83659	1.99593e-16	8.83146e-15	26.8644
MGP	1.60964	7.47783	6.58618	2.04103e-09	1.79082e-08	10.9718
IL13RA2	1.60871	5.73362	5.18115	1.12689e-06	5.69249e-06	4.81793
OAS2	1.59832	8.00901	11.3411	9.77509e-20	1.05953e-17	34.3927
CYR61	1.59646	7.37211	6.8161	6.86289e-10	6.61974e-09	12.0399
FSTL1	1.59494	9.37431	8.52052	1.56538e-13	3.50766e-12	20.2879
HLA-DRA	1.59208	11.1901	11.3982	7.33429e-20	8.25693e-18	34.6765
COL1A2	1.59195	9.54697	7.66969	1.08789e-11	1.5737e-10	16.1109
PTPRC	1.58612	8.60788	6.70185	1.18147e-09	1.08697e-08	11.5074
LPHN2	1.5861	7.92092	7.61917	1.39534e-11	1.96122e-10	15.866
FCGR2A	1.58447	8.00468	5.50762	2.76518e-07	1.5675e-06	6.18097
ST3GAL1	1.57873	8.1758	9.48504	1.19061e-15	4.30838e-14	25.1012
DRAM1	1.57465	8.03518	10.0832	5.70137e-17	2.89466e-15	28.1018
VCAM1	1.57427	7.59333	7.20626	1.0503e-10	1.20336e-09	13.882
TRIB2	1.57326	7.64785	11.7646	1.16581e-20	1.61715e-18	36.4932
IGHV3-74	1.57149	12.353	9.18841	5.36262e-15	1.67297e-13	23.6157
PRRX1	1.56914	7.34069	6.43363	4.17541e-09	3.43102e-08	10.2711
IGKC	1.56763	11.5564	8.83673	3.17956e-14	8.29749e-13	21.8597
KLK10	1.56405	8.63729	5.14817	1.29559e-06	6.46243e-06	4.68285
BIRC3	1.55388	8.97735	10.2381	2.59558e-17	1.42323e-15	28.879
MZB1	1.55374	8.79896	8.4447	2.29152e-13	4.93089e-12	19.9123
C1S	1.55268	9.44085	7.09192	1.82659e-10	1.9817e-09	13.3386
MMP2	1.55037	9.46136	6.25331	9.64981e-09	7.34331e-08	9.45184
COL4A1	1.54904	8.30188	8.34427	3.79307e-13	7.78114e-12	19.4156
WNT5A	1.54373	7.29319	6.19837	1.24328e-08	9.22032e-08	9.2042
C1R	1.54131	9.2364	8.67395	7.22977e-14	1.74774e-12	21.0496
SLC7A5	1.5369	8.35694	9.54763	8.66423e-16	3.25139e-14	25.4149
FCGR3A	1.53631	7.38198	8.1226	1.14963e-12	2.07428e-11	18.3232
THY1	1.53115	8.07964	7.56325	1.83707e-11	2.51979e-10	15.5955
RGS2	1.52966	8.13802	7.23895	8.96176e-11	1.0411e-09	14.0379
GJA1	1.52867	7.62896	7.35025	5.21297e-11	6.42768e-10	14.5702
TRIM29	1.52522	8.12778	8.66862	7.42642e-14	1.79157e-12	21.0231
GNA15	1.52403	8.43631	12.4913	3.1291e-22	6.28625e-20	40.0662
TRIM22	1.52149	7.84559	11.0029	5.38426e-19	4.69943e-17	32.7072
CXCR2	1.52135	6.15553	5.73994	9.92287e-08	6.1468e-07	7.17794
SERPINB9	1.5197	8.82826	7.74627	7.45417e-12	1.11282e-10	16.4828
LPCAT1	1.51787	8.9843	16.1906	7.30683e-30	1.89198e-26	57.3876
ENTPD1	1.5144	8.59629	8.09215	1.33822e-12	2.36974e-11	18.1736
INHBA	1.51118	7.29975	5.3803	4.80734e-07	2.61082e-06	5.64388
FBN1	1.5073	7.72348	7.26258	7.98958e-11	9.3798e-10	14.1507
KLHL5	1.50662	7.05275	7.12979	1.52112e-10	1.68001e-09	13.5183
S100P	1.50077	9.54255	9.45442	1.39087e-15	4.97131e-14	24.9477
HEG1	1.50059	8.02395	9.05298	1.065e-14	3.11794e-13	22.9387
MSN	1.49893	9.86911	9.12989	7.21426e-15	2.18056e-13	23.3231
ITGAX	1.49885	7.97949	7.44019	3.35925e-11	4.33466e-10	15.0021
FPR1	1.49536	6.93223	5.985	3.29711e-08	2.2349e-07	8.25191
SERPING1	1.49447	9.02152	7.5666	1.80713e-11	2.48457e-10	15.6117
SLAMF7	1.49441	8.2205	6.80651	7.18383e-10	6.90643e-09	11.9951
GPR126	1.49409	9.01999	8.18442	8.44288e-13	1.57277e-11	18.6272
GREM1	1.49318	9.48691	5.06054	1.87253e-06	9.06094e-06	4.32647
EMR2	1.49068	7.89303	7.62116	1.38172e-11	1.94559e-10	15.8757
SLFN11	1.49047	7.63652	8.0279	1.84318e-12	3.13758e-11	17.8583
MME	1.48973	7.09166	6.37751	5.42448e-09	4.31799e-08	10.0151
CYTIP	1.48969	8.11878	7.04701	2.26843e-10	2.41606e-09	13.126
NCF2	1.48925	7.59738	6.53737	2.568e-09	2.21155e-08	10.7469
ARNTL2	1.4822	7.58488	12.3055	7.85727e-22	1.46485e-19	39.157
HGF	1.47915	6.80646	6.9189	4.19855e-10	4.23014e-09	12.5218
SPARC	1.47192	10.7573	8.06886	1.50299e-12	2.62364e-11	18.0592
ANGPTL2	1.47169	8.26213	6.89105	4.79744e-10	4.77572e-09	12.391
PITPNC1	1.4692	8.58977	13.5397	1.841e-24	6.6846e-22	45.1354
LOC102724453	1.46735	12.5178	8.41319	2.68435e-13	5.67145e-12	19.7563
IFI16	1.46642	8.43627	9.78188	2.63562e-16	1.12698e-14	26.5899
CD38	1.45811	8.11832	8.00538	2.06185e-12	3.46279e-11	17.7479
LOXL2	1.45737	8.44322	8.16358	9.36919e-13	1.72328e-11	18.5247
IL33	1.45728	6.1777	7.6462	1.22144e-11	1.74415e-10	15.997
RHOH	1.45654	7.72929	7.04001	2.34625e-10	2.48984e-09	13.0929
IGKV2D-28	1.4532	12.7681	8.93804	1.90527e-14	5.21744e-13	22.3649
ELOVL5	1.44429	8.91077	8.56095	1.27728e-13	2.90114e-12	20.4885
IGKV1-13	1.44354	9.87837	8.73661	5.27073e-14	1.32074e-12	21.3612
GZMK	1.44296	6.44292	5.7081	1.14324e-07	6.9945e-07	7.04006
IGKV1OR9-2	1.4427	9.95324	9.68425	4.32828e-16	1.73907e-14	26.1001
SPARCL1	1.43924	8.94435	6.40755	4.71592e-09	3.81729e-08	10.152
HLA-DMA	1.43556	9.94174	11.1591	2.44615e-19	2.33627e-17	33.4866
STRIP2	1.43411	6.7661	9.65328	5.06587e-16	2.01116e-14	25.9448
EGR1	1.43369	9.76257	8.18839	8.27681e-13	1.54795e-11	18.6468
BANK1	1.43212	6.8069	4.75342	6.62648e-06	2.88858e-05	3.10671
FADS1	1.4316	7.62113	8.02261	1.89244e-12	3.21673e-11	17.8323
CD93	1.42444	8.31793	7.58292	1.66775e-11	2.31341e-10	15.6906
KDR	1.42246	7.84663	7.83593	4.78304e-12	7.47077e-11	16.9195
SLFN5	1.42201	8.73537	10.3017	1.8792e-17	1.05525e-15	29.198
SAA1	1.41958	6.50762	6.75528	9.1678e-10	8.57673e-09	11.756
CD53	1.41798	9.44818	6.30677	7.53478e-09	5.84523e-08	9.69372
TFF1	1.41536	10.5489	6.86533	5.42558e-10	5.33943e-09	12.2704
AREG	1.41353	8.82723	7.83538	4.79604e-12	7.48105e-11	16.9168
CDH5	1.41288	8.32702	8.69472	6.51098e-14	1.59382e-12	21.1529
FFAR2	1.41168	6.67584	5.31263	6.43287e-07	3.39704e-06	5.36128
PXDN	1.40638	8.6436	7.24981	8.5011e-11	9.95026e-10	14.0897
COL15A1	1.39989	8.15368	7.2634	7.95776e-11	9.35187e-10	14.1546
VCAN	1.39508	8.4185	6.46684	3.57483e-09	2.98701e-08	10.4231
F2RL2	1.3946	6.88614	7.97322	2.41956e-12	4.02465e-11	17.5903
CCL4L2	1.39273	7.07918	5.66709	1.37127e-07	8.24037e-07	6.86303
IGKV1OR9-1	1.39093	9.37519	9.91203	1.36036e-16	6.2652e-15	27.243
SLC6A6	1.38722	8.25232	9.62536	5.83778e-16	2.2757e-14	25.8048
IRF4	1.38423	8.48357	7.30433	6.52063e-11	7.85307e-10	14.3503
LUM	1.38289	9.57165	5.99647	3.12979e-08	2.13016e-07	8.30273
GPR183	1.38239	6.90322	7.39888	4.11118e-11	5.18997e-10	14.8036
EVI2B	1.38102	9.70921	8.10355	1.26426e-12	2.25247e-11	18.2295
RBPMS	1.38069	8.3482	14.3407	3.93524e-26	2.29267e-23	48.928
KCNJ15	1.37962	6.40437	5.63385	1.58844e-07	9.43106e-07	6.71999
TGFBI	1.37721	9.73456	8.1863	8.36395e-13	1.56056e-11	18.6365
IGKV1D-8	1.37497	7.12864	6.5836	2.06604e-09	1.808e-08	10.9599
GLIPR1	1.37403	8.63342	5.95277	3.81562e-08	2.55148e-07	8.10943
IGKV5-2	1.37399	7.89582	5.35633	5.33094e-07	2.86646e-06	5.54355
BCL2A1	1.37328	7.05507	5.78541	8.10063e-08	5.10761e-07	7.37556
IL1R1	1.37323	8.47048	7.5553	1.91034e-11	2.61106e-10	15.5571
TAGAP	1.37296	7.17176	5.92895	4.24965e-08	2.82309e-07	8.00435
RAB31	1.37139	9.85214	8.27676	5.31976e-13	1.05328e-11	19.0823
CD74	1.37086	12.0475	11.739	1.32532e-20	1.80615e-18	36.3665
RAC2	1.36841	9.7166	9.36837	2.15269e-15	7.43206e-14	24.5165
SLAMF6	1.36634	7.23567	6.19804	1.24517e-08	9.22188e-08	9.20272
HLA-DRB5	1.36556	8.35155	4.83598	4.73795e-06	2.1217e-05	3.43
FAM65B	1.36438	7.0867	6.2198	1.12639e-08	8.43757e-08	9.30068
DYSF	1.36088	7.002	6.77302	8.42586e-10	7.96577e-09	11.8388
ROBO1	1.36085	7.98507	7.56982	1.77877e-11	2.45426e-10	15.6273
PROK2	1.35958	7.91841	5.53044	2.50259e-07	1.43101e-06	6.27794
STX11	1.35924	8.10146	6.87938	5.07309e-10	5.01797e-09	12.3363
ENG	1.35625	9.33944	8.22768	6.80084e-13	1.31524e-11	18.8403
CCDC3	1.3533	7.77626	6.80568	7.21219e-10	6.92821e-09	11.9912
MNDA	1.35239	6.00867	5.57273	2.07906e-07	1.20794e-06	6.45819
CD69	1.35198	6.88628	6.81899	6.76892e-10	6.53992e-09	12.0534
CHI3L2	1.35113	6.18641	5.47088	3.24574e-07	1.81345e-06	6.02528
SLC6A20	1.35103	7.97619	7.28006	7.33834e-11	8.71181e-10	14.2342
RGS1	1.35065	6.31247	6.12967	1.70458e-08	1.23021e-07	8.89593
CYYR1	1.35006	7.56687	8.00532	2.06246e-12	3.46279e-11	17.7476
CCL19	1.34709	8.19335	4.48108	1.95709e-05	7.81362e-05	2.06588
PCOLCE	1.34554	8.95073	7.2887	7.03607e-11	8.38286e-10	14.2755
GPR116	1.3433	7.07998	7.15515	1.3455e-10	1.50242e-09	13.6388
CLU	1.33881	7.9906	6.11298	1.84003e-08	1.31817e-07	8.82125
GABRP	1.33706	7.30279	8.9539	1.75842e-14	4.86678e-13	22.444
ADAMTS1	1.33628	7.25246	7.39287	4.23373e-11	5.33024e-10	14.7747
TNFRSF9	1.33454	7.13755	7.5287	2.17692e-11	2.92903e-10	15.4286
HCAR2	1.33197	7.07816	4.10338	8.2467e-05	0.000290655	0.69142
ENPP2	1.33175	8.84948	7.27296	7.59618e-11	8.97219e-10	14.2003
CXCR4	1.33145	7.44593	6.38081	5.34163e-09	4.26014e-08	10.0302
NID1	1.33038	8.02829	7.18302	1.17558e-10	1.33054e-09	13.7713
FCGR1A	1.32913	6.29395	5.7253	1.0591e-07	6.53116e-07	7.11449
CDH11	1.32829	8.41739	7.92015	3.14982e-12	5.1081e-11	17.3307
SAA2-SAA4	1.32753	5.94408	7.65369	1.17714e-11	1.69021e-10	16.0333
IGHV3OR16-8	1.32707	9.88813	8.64845	8.22118e-14	1.95896e-12	20.9229
CSF2RB	1.32635	8.35057	7.62712	1.34175e-11	1.89618e-10	15.9046
CD44	1.32609	10.3268	11.2208	1.79237e-19	1.77742e-17	33.7938
CHN1	1.32547	6.6005	6.44659	3.92988e-09	3.24643e-08	10.3305
CD22	1.32545	7.56764	4.16542	6.54607e-05	0.000235307	0.911403
FLT1	1.3249	7.30073	8.32396	4.19956e-13	8.48799e-12	19.3153
TCF4	1.32282	8.82191	7.21812	9.91548e-11	1.13972e-09	13.9385
LCP2	1.32095	8.81591	6.65945	1.4442e-09	1.30905e-08	11.3107
HLA-DRB1	1.3192	10.5324	9.86852	1.69703e-16	7.57615e-15	27.0246
LCP1	1.31444	9.80335	5.9954	3.14512e-08	2.13934e-07	8.29796
IGKV1D-16	1.31388	10.8631	8.97997	1.54119e-14	4.34818e-13	22.5741
ME1	1.31152	9.243	7.41499	3.79997e-11	4.84082e-10	14.8809
MCAM	1.31149	8.09541	7.44879	3.22078e-11	4.17679e-10	15.0435
PDGFRB	1.30449	8.04004	6.69314	1.23126e-09	1.12744e-08	11.467
SLC28A3	1.30205	7.3223	8.37485	3.25374e-13	6.75803e-12	19.5668
TM4SF18	1.29924	6.91878	7.9259	3.06114e-12	4.99208e-11	17.3588
CARD6	1.2983	6.04497	9.25472	3.83154e-15	1.23842e-13	23.9475
LY96	1.29783	6.95971	5.54311	2.36753e-07	1.35961e-06	6.33187
CD34	1.29577	8.15643	8.01023	2.01267e-12	3.39633e-11	17.7716
LRRK2	1.29457	5.99328	5.65634	1.43814e-07	8.60224e-07	6.81671
SAA2	1.29442	6.67218	7.22913	9.39938e-11	1.08652e-09	13.9911
NNMT	1.29414	8.25655	7.38465	4.40723e-11	5.52778e-10	14.7352
KCNA3	1.29277	7.33574	6.7806	8.1273e-10	7.72425e-09	11.8741
IL2RA	1.28836	7.37618	6.61199	1.80714e-09	1.60066e-08	11.0911
IFITM2	1.28831	8.89415	10.1133	4.89311e-17	2.5172e-15	28.2528
LYZ	1.28817	11.9904	8.95525	1.74647e-14	4.8452e-13	22.4507
HLA-DRB3	1.28794	10.6929	8.50291	1.71033e-13	3.80683e-12	20.2006
MUC5B	1.28793	10.664	6.12837	1.71474e-08	1.23678e-07	8.89012
KLK6	1.28662	6.68408	3.98547	0.000127143	0.00043041	0.279882
IGHV3-52	1.28488	13.4174	9.16034	6.18255e-15	1.89826e-13	23.4753
IGHV3OR15-7	1.28476	6.4471	6.88264	4.9946e-10	4.94873e-09	12.3515
PARP8	1.28073	8.2131	9.76178	2.91905e-16	1.23458e-14	26.4891
NMUR2	1.28064	6.66815	3.55968	0.000567042	0.0016778	-1.13163
CATSPERB	1.27997	7.20526	5.75225	9.39296e-08	5.84496e-07	7.23139
ELL2P1	1.27906	7.86424	10.6453	3.28826e-18	2.32211e-16	30.9197
RN7SL368P	1.27781	7.54156	5.47361	3.20739e-07	1.79503e-06	6.03683
TRIM40	1.27598	8.53321	4.72784	7.34725e-06	3.17427e-05	3.00729
RBMS1P1	1.27498	7.00076	6.08065	2.13312e-08	1.50774e-07	8.67693
ARHGDIB	1.27488	9.21947	7.02186	2.56063e-10	2.6904e-09	13.007
CD27	1.27238	8.45602	6.64322	1.55939e-09	1.40255e-08	11.2355
IFI6	1.27032	9.67801	9.3057	2.95852e-15	9.79337e-14	24.2027
HLA-DPA1	1.26907	11.6946	7.52998	2.16325e-11	2.91538e-10	15.4348
LAMC1	1.26828	8.4698	7.88068	3.83147e-12	6.09895e-11	17.1378
RASGRP3	1.26539	6.91246	6.645	1.54631e-09	1.39293e-08	11.2437
BCL6	1.26432	7.61677	6.72713	1.04793e-09	9.72986e-09	11.625
LAMP3	1.2639	7.72965	6.97953	3.13881e-10	3.23516e-09	12.8072
BNIP3	1.26209	8.02623	7.81019	5.43353e-12	8.40556e-11	16.794
SAMD9L	1.25645	9.83299	11.5177	4.02217e-20	4.78228e-18	35.2699
CAV1	1.25603	8.4998	6.10716	1.88964e-08	1.3508e-07	8.79527
FUT8	1.25346	8.93548	12.6148	1.69929e-22	3.8447e-20	40.669
LYN	1.24907	9.80284	11.335	1.00798e-19	1.07752e-17	34.3624
GUCY1A3	1.24369	6.91215	5.67571	1.31991e-07	7.96867e-07	6.90019
PI15	1.24344	7.15406	2.58269	0.0112319	0.0244647	-3.87897
ANO6	1.24108	8.65196	8.02885	1.83452e-12	3.12513e-11	17.8629
KDELR3	1.24107	9.52688	9.88483	1.56208e-16	7.05478e-15	27.1065
MX2	1.24046	7.22882	6.87511	5.17755e-10	5.10828e-09	12.3163
TFPI	1.24039	6.72362	6.2538	9.6281e-09	7.33006e-08	9.45405
CASP5	1.24003	10.2438	5.80768	7.33248e-08	4.6662e-07	7.47262
C8orf4	1.23437	7.30759	8.9293	1.99138e-14	5.42138e-13	22.3213
RNU5A-8P	1.23371	6.11781	6.56347	2.2714e-09	1.97216e-08	10.8671
FAP	1.23317	5.68381	4.60774	1.18811e-05	4.9328e-05	2.54499
LAPTM5	1.23255	10.2507	6.14031	1.62341e-08	1.176e-07	8.94358
RHOJ	1.23214	7.8631	6.78028	8.13964e-10	7.73282e-09	11.8726
DCN	1.23146	8.46715	4.90893	3.51339e-06	1.61187e-05	3.71847
LOC101930405	1.22913	6.99175	6.70141	1.1839e-09	1.08878e-08	11.5054
IFI44L	1.22536	6.60346	5.96165	3.66522e-08	2.45796e-07	8.14866
ICOS	1.22301	5.92169	6.85114	5.80593e-10	5.68972e-09	12.2039
ZC3H12A	1.22295	9.07666	10.5203	6.19678e-18	4.02256e-16	30.2938
CYP4X1	1.22161	6.66648	8.4434	2.30652e-13	4.94947e-12	19.9059
IFITM3	1.22044	8.80845	12.7928	7.06679e-23	1.71546e-20	41.5353
DEFA5	1.21981	6.80112	2.81136	0.00592371	0.0139511	-3.30194
ZBP1	1.2197	8.00902	11.0364	4.54472e-19	4.05786e-17	32.8747
IGHV3-35	1.2187	10.4337	8.9095	2.20106e-14	5.92304e-13	22.2225
IGHV3-7	1.2183	13.0001	8.9739	1.5892e-14	4.45665e-13	22.5438
GPR110	1.21737	7.06318	4.32706	3.55104e-05	0.000134865	1.49535
ARHGAP29	1.21678	5.99858	6.63407	1.62827e-09	1.45607e-08	11.1932
COL3A1	1.21524	9.75695	5.89781	4.8909e-08	3.20072e-07	7.86731
ADAM19	1.21349	8.24369	7.63036	1.32057e-11	1.86852e-10	15.9202
PDE4B	1.21253	6.84546	8.2442	6.26124e-13	1.22204e-11	18.9218
WIPF1	1.21072	9.17946	7.43768	3.40073e-11	4.38091e-10	14.9901
CHST11	1.20963	8.83121	7.85492	4.3534e-12	6.85021e-11	17.0121
ANXA5	1.20828	10.2851	10.4048	1.11348e-17	6.6262e-16	29.7149
FYN	1.20613	7.66956	8.24113	6.35837e-13	1.23996e-11	18.9066
CD82	1.20172	9.19637	10.8972	9.18602e-19	7.59117e-17	32.1795
MMRN1	1.20142	7.06627	4.8443	4.5797e-06	2.05597e-05	3.46275
THEMIS2	1.19884	7.97528	7.13782	1.46317e-10	1.62062e-09	13.5564
TMEM156	1.19867	6.05456	5.66909	1.35918e-07	8.17824e-07	6.87166
CCL24	1.19717	8.44171	7.73132	8.02549e-12	1.19125e-10	16.4102
BACE2	1.1965	10.0942	12.6939	1.15024e-22	2.7076e-20	41.0543
GMFG	1.19505	8.17406	6.78433	7.98429e-10	7.60073e-09	11.8915
POU2AF1	1.19351	7.96459	7.39684	4.15247e-11	5.23927e-10	14.7937
PTPN13	1.19256	6.70311	10.3123	1.78093e-17	1.00248e-15	29.251
G0S2	1.1925	8.82818	5.15541	1.25658e-06	6.28262e-06	4.71246
GIMAP4	1.19246	6.97386	7.6726	1.07237e-11	1.55413e-10	16.125
RND1	1.18912	7.38601	6.63845	1.59489e-09	1.43117e-08	11.2134
HAPLN3	1.18736	7.28261	10.2824	2.07258e-17	1.15826e-15	29.1012
F2R	1.18705	7.71684	8.89254	2.39816e-14	6.37975e-13	22.1379
CYTH4	1.18693	8.05346	7.30412	6.5272e-11	7.85691e-10	14.3493
CD80	1.18635	6.41995	7.65262	1.1834e-11	1.69625e-10	16.0281
CCDC69	1.1863	7.6302	8.28317	5.15166e-13	1.02261e-11	19.1139
SAMSN1	1.18544	5.99185	6.21567	1.14804e-08	8.58598e-08	9.28208
ITGA2	1.18482	9.8956	7.20249	1.06967e-10	1.22374e-09	13.8641
ITGB2	1.18288	8.5813	7.03795	2.36967e-10	2.51013e-09	13.0831
CTSH	1.18273	9.0899	8.58376	1.13876e-13	2.61712e-12	20.6016
SLC16A4	1.18021	6.5466	7.08563	1.88293e-10	2.03997e-09	13.3088
COL4A2	1.17776	8.4631	7.24624	8.65002e-11	1.01106e-09	14.0727
MEDAG	1.17746	6.7536	5.61163	1.75198e-07	1.03211e-06	6.62466
ST8SIA4	1.17425	6.94845	6.16084	1.47748e-08	1.07969e-07	9.03558
CD37	1.17416	8.29972	5.35951	5.25827e-07	2.83261e-06	5.55687
STS	1.17399	8.98899	5.05681	1.902e-06	9.19016e-06	4.31137
P2RY8	1.17352	6.91867	7.21685	9.9771e-11	1.14592e-09	13.9325
HLA-DQB1	1.17323	7.9348	5.75638	9.22169e-08	5.74605e-07	7.24931
BHLHE40	1.17247	9.17854	10.7847	1.62294e-18	1.25613e-16	31.6173
CDC25B	1.17204	8.14792	12.8095	6.5105e-23	1.59706e-20	41.6162
PLA2G2A	1.17096	11.1625	5.24666	8.53018e-07	4.41848e-06	5.08769
GLCCI1	1.1695	8.65614	8.12927	1.11202e-12	2.00887e-11	18.3559
PDPN	1.16924	7.22267	8.4188	2.60981e-13	5.53402e-12	19.7841
FAM49A	1.16853	7.81798	6.46753	3.56333e-09	2.97954e-08	10.4263
TMTC1	1.16841	6.79133	7.48598	2.68434e-11	3.54424e-10	15.2226
IGFBP7	1.1683	10.2955	7.12045	1.59145e-10	1.74775e-09	13.4739
IGKV1D-42	1.16786	13.1723	9.22264	4.50828e-15	1.43135e-13	23.787
HLA-DPB1	1.16683	10.7945	6.99522	2.91082e-10	3.02154e-09	12.8812
LILRB2	1.16426	7.70068	6.42097	4.42949e-09	3.61305e-08	10.2133
FCN3	1.16415	7.30243	7.12598	1.54944e-10	1.70805e-09	13.5002
IGHV3-43	1.16401	12.8666	8.89332	2.38871e-14	6.36917e-13	22.1418
GPX8	1.16228	6.09963	8.71236	5.95672e-14	1.46895e-12	21.2406
IGLV9-49	1.16167	9.33776	5.77078	8.64783e-08	5.41745e-07	7.31189
NFKBIZ	1.16101	9.32329	10.839	1.23321e-18	9.9331e-17	31.8885
PLA2G7	1.16074	8.70478	5.22834	9.22278e-07	4.74873e-06	5.01204
FCGR2B	1.15944	8.2973	5.83228	6.56722e-08	4.20793e-07	7.58003
KLHL6	1.15913	8.13941	7.37533	4.61245e-11	5.76965e-10	14.6905
LILRA3	1.15701	7.04562	4.86841	4.14943e-06	1.878e-05	3.55792
SNORD3B-1	1.15552	10.193	7.17212	1.23931e-10	1.39522e-09	13.7195
MIR155HG	1.15521	5.97411	5.78557	8.09477e-08	5.10529e-07	7.37627
CFH	1.15449	8.20926	4.96674	2.76724e-06	1.29572e-05	3.94898
DOC2B	1.1534	7.73157	8.7174	5.80711e-14	1.43814e-12	21.2657
LEF1	1.15207	7.08408	8.61951	9.51147e-14	2.22322e-12	20.7791
MIR142	1.15139	5.89612	4.99329	2.4786e-06	1.17187e-05	4.05541
HIF1A	1.15093	11.1022	11.8642	7.083e-21	1.03164e-18	36.9854
DEFB4B	1.15084	6.14595	4.73872	7.03186e-06	3.05216e-05	3.04953
AIM2	1.15036	6.14004	5.90902	4.64982e-08	3.061e-07	7.91659
XBP1	1.15022	11.3926	11.4651	5.23831e-20	6.10368e-18	35.009
NCKAP1L	1.14725	7.88211	6.35512	6.01995e-09	4.75395e-08	9.91322
HLA-DOB	1.14703	6.8183	6.37584	5.46682e-09	4.34808e-08	10.0075
CHST15	1.14689	8.14331	7.10952	1.67779e-10	1.83312e-09	13.422
ORAI2	1.14677	7.95922	7.33894	5.50861e-11	6.72813e-10	14.516
TNFRSF11B	1.14567	7.41821	4.63183	1.07957e-05	4.51836e-05	2.63707
DENND5A	1.14488	7.77447	6.57391	2.16246e-09	1.886e-08	10.9153
STOM	1.14348	9.79093	9.14549	6.66584e-15	2.03592e-13	23.4011
SLAMF1	1.14343	6.22902	6.61381	1.79174e-09	1.58763e-08	11.0994
NXPE3	1.14229	6.74969	7.8252	5.04417e-12	7.84623e-11	16.8672
F3	1.14132	8.38727	10.3409	1.53976e-17	8.83807e-16	29.3947
CASP1	1.13963	8.95584	8.30992	4.50574e-13	9.04408e-12	19.2459
OSM	1.1393	7.00839	4.08167	8.93636e-05	0.000312504	0.614988
FKBP11	1.13776	8.15635	10.0184	7.92569e-17	3.90487e-15	27.7765
PMP22	1.13731	9.88172	8.24776	6.1507e-13	1.2045e-11	18.9393
PDCD1LG2	1.13673	6.92342	6.60279	1.8873e-09	1.66534e-08	11.0485
ANGPTL4	1.13635	7.62716	6.43024	4.24191e-09	3.47953e-08	10.2557
FOSB	1.13457	7.41392	5.26997	7.7223e-07	4.03628e-06	5.18413
SLCO4A1	1.13367	7.91525	8.91552	2.13511e-14	5.76555e-13	22.2525
IGKV2D-18	1.1336	7.8183	6.79693	7.51918e-10	7.19027e-09	11.9504
HCLS1	1.13314	7.651	7.43713	3.40993e-11	4.39033e-10	14.9874
TMEM45A	1.13209	5.89473	6.74934	9.43015e-10	8.80097e-09	11.7284
LIPG	1.13088	8.53925	11.0292	4.7135e-19	4.17656e-17	32.8386
DOCK2	1.12875	7.96798	6.26837	9.00115e-09	6.89102e-08	9.51986
JAK3	1.12863	7.41012	7.9084	3.33906e-12	5.37756e-11	17.2732
TFPI2	1.12837	5.62416	3.88969	0.000179668	0.000591298	-0.0480065
CALU	1.12793	8.84671	9.6253	5.83964e-16	2.2757e-14	25.8044
SLA	1.12566	7.15993	6.963	3.39813e-10	3.47477e-09	12.7294
ANGPT2	1.12547	6.43321	6.21412	1.1563e-08	8.64223e-08	9.27507
LRP8	1.12326	8.19126	11.6814	1.7684e-20	2.30227e-18	36.0816
RASSF2	1.12255	7.81142	5.08564	1.68563e-06	8.23176e-06	4.42817
CEP170	1.12249	6.92617	6.10485	1.90976e-08	1.3631e-07	8.78493
ELK3	1.12199	8.10527	8.65497	7.95522e-14	1.90142e-12	20.9553
ELMO1	1.1219	8.25704	6.64896	1.51759e-09	1.36971e-08	11.2621
SLC43A3	1.12154	8.47168	6.74315	9.71154e-10	9.04547e-09	11.6996
MCTP1	1.12105	7.11808	5.85428	5.94956e-08	3.84494e-07	7.67629
EPHA2	1.11957	8.84159	8.2876	5.03877e-13	1.00362e-11	19.1358
SULF1	1.11914	7.539	5.46327	3.35512e-07	1.86962e-06	5.99309
IKZF3	1.11912	7.69545	5.92839	4.26038e-08	2.82941e-07	8.00189
STAP1	1.1181	5.67548	4.19294	5.90471e-05	0.000214402	1.00972
DOCK8	1.11691	8.21414	6.40725	4.72248e-09	3.81995e-08	10.1507
ARFGAP3	1.1168	8.65117	12.5172	2.75241e-22	5.7269e-20	40.1929
SCD	1.11402	9.66793	6.46793	3.55659e-09	2.97711e-08	10.4281
TNFRSF17	1.1139	6.527	5.59861	1.85537e-07	1.08856e-06	6.56889
ANXA6	1.11376	9.65817	6.79649	7.53509e-10	7.19958e-09	11.9483
IFITM1	1.11257	10.4099	10.3685	1.33868e-17	7.76037e-16	29.533
SDR16C5	1.11244	6.53478	7.12552	1.55289e-10	1.71043e-09	13.498
DUSP10	1.11143	7.04196	10.7888	1.58963e-18	1.23896e-16	31.6377
ASPHD2	1.1114	7.65412	11.7411	1.3111e-20	1.79729e-18	36.3772
DKK1	1.11127	5.90303	3.95867	0.000140137	0.000469759	0.187534
ADM	1.11115	9.64139	7.6121	1.44479e-11	2.02291e-10	15.8318
LILRA5	1.10859	6.38666	5.06141	1.86574e-06	9.02993e-06	4.32998
IL10RA	1.10636	8.17321	7.31644	6.14719e-11	7.46116e-10	14.4082
APLNR	1.10622	7.74191	7.94044	2.84784e-12	4.67696e-11	17.4299
STAT1	1.10497	10.5793	10.0595	6.42993e-17	3.22938e-15	27.983
LOX	1.10449	7.37256	6.06653	2.27517e-08	1.59845e-07	8.61399
DUSP4	1.10393	6.68863	9.19382	5.21758e-15	1.63209e-13	23.6428
PTP4A3	1.10241	8.3882	6.15209	1.53805e-08	1.11938e-07	8.99634
CCL21	1.10187	8.88723	4.01297	0.000115014	0.000393178	0.375089
MB21D1	1.09911	6.95002	8.1443	1.0316e-12	1.8723e-11	18.4299
RNU1-59P	1.09894	6.85031	6.98801	3.01341e-10	3.1197e-09	12.8473
TMEM154	1.09763	7.52852	5.65267	1.46163e-07	8.72932e-07	6.80094
CORO1A	1.09552	9.1414	5.62979	1.61716e-07	9.59425e-07	6.70255
SRPX2	1.09359	7.36789	7.03145	2.44508e-10	2.58296e-09	13.0524
VIM	1.09255	10.1321	7.02793	2.48689e-10	2.62475e-09	13.0357
ALDH1L2	1.09253	6.66668	6.02035	2.80789e-08	1.93138e-07	8.40864
HBEGF	1.09252	9.14233	5.43315	3.82422e-07	2.11234e-06	5.86599
ARHGAP15	1.09042	6.88884	5.99787	3.11004e-08	2.11981e-07	8.30891
IGKV2OR22-4	1.09039	6.10878	6.16127	1.47458e-08	1.0779e-07	9.03751
FN1	1.08981	9.23347	4.68526	8.7194e-06	3.71068e-05	2.84249
FKBP10	1.08897	8.0231	6.67257	1.35723e-09	1.2355e-08	11.3715
NRG1	1.0834	7.68002	5.7678	8.7636e-08	5.48113e-07	7.29893
FLI1	1.08308	7.46688	7.04852	2.25202e-10	2.39968e-09	13.1331
BST2	1.08074	7.22289	7.63529	1.28887e-11	1.82923e-10	15.9441
LHFP	1.08022	9.08824	5.53133	2.49292e-07	1.42599e-06	6.2817
IFI44	1.08015	5.90359	7.42708	3.58172e-11	4.59627e-10	14.9391
OLFML2B	1.0773	6.61594	6.72111	1.07831e-09	9.9877e-09	11.597
ASAP1	1.07725	8.52955	7.62119	1.38153e-11	1.94559e-10	15.8758
CDK14	1.07637	7.2757	6.49436	3.14249e-09	2.66107e-08	10.5493
SLC26A4	1.07402	5.42089	4.31877	3.66546e-05	0.000138781	1.46502
CXCL3	1.07391	7.42752	10.4369	9.46298e-18	5.78807e-16	29.8756
INPP5D	1.07326	8.60175	7.52528	2.21368e-11	2.96992e-10	15.4122
ALDH1A2	1.07024	6.60934	5.62579	1.64591e-07	9.7524e-07	6.68541
CASP4	1.07005	8.21167	9.25867	3.75564e-15	1.21558e-13	23.9673
IFI30	1.06972	10.1801	7.3074	6.42376e-11	7.76046e-10	14.365
CYP7B1	1.06808	7.42342	5.91133	4.60162e-08	3.03356e-07	7.92676
SNX10	1.06636	7.20238	6.58493	2.05307e-09	1.798e-08	10.9661
SP140	1.0645	7.06478	6.89111	4.79618e-10	4.77572e-09	12.3913
AZGP1	1.06242	7.84919	5.06252	1.85712e-06	8.99196e-06	4.33446
FCER1G	1.06187	7.8608	4.82197	5.01677e-06	2.23326e-05	3.37486
TCL1A	1.0615	6.75601	3.86837	0.000193899	0.000634014	-0.120178
RGCC	1.05977	8.26834	8.45521	2.17367e-13	4.72529e-12	19.9643
THBS2	1.0584	7.50104	4.26352	4.52382e-05	0.000168219	1.26396
RASGRP1	1.05501	7.30351	6.83883	6.15756e-10	6.00401e-09	12.1463
DERL3	1.0549	8.15796	8.21042	7.41374e-13	1.41499e-11	18.7553
PARP9	1.05464	8.30367	11.6801	1.77982e-20	2.30427e-18	36.0753
RASSF5	1.05434	8.00301	7.29063	6.97058e-11	8.32611e-10	14.2847
SERPINA1	1.05341	10.4759	10.3863	1.22284e-17	7.16007e-16	29.6224
ICAM2	1.05326	8.4897	7.03487	2.40507e-10	2.54185e-09	13.0686
CREB3L2	1.05271	9.49552	11.8744	6.73001e-21	9.86391e-19	37.0359
SP110	1.05269	7.88602	9.15461	6.36461e-15	1.94902e-13	23.4467
SERPINE2	1.0517	7.57617	6.25039	9.78102e-09	7.43677e-08	9.43864
GFPT2	1.0516	6.48222	4.64789	1.01258e-05	4.26326e-05	2.69866
GUCY1B3	1.0516	6.74724	6.32354	6.97107e-09	5.44599e-08	9.76976
TEK	1.05132	6.98523	7.36494	4.8524e-11	6.03095e-10	14.6407
IKZF1	1.04928	7.1504	5.62124	1.67932e-07	9.93022e-07	6.66586
SELPLG	1.04844	8.37674	5.84247	6.27366e-08	4.03537e-07	7.62459
PSAT1	1.04711	6.91682	6.58336	2.0683e-09	1.8093e-08	10.9589
CCDC109B	1.0463	7.37529	9.05196	1.07053e-14	3.13019e-13	22.9336
DOCK11	1.04386	7.67546	6.14508	1.58831e-08	1.15381e-07	8.96493
RNF213	1.0437	9.63755	10.5524	5.26662e-18	3.52682e-16	30.4544
FERMT2	1.04216	7.19413	6.20674	1.19629e-08	8.92394e-08	9.24184
ELL2	1.04208	8.77968	10.9505	7.01491e-19	5.92302e-17	32.4459
RIPK2	1.04204	7.80097	8.27085	5.47937e-13	1.08213e-11	19.0532
P2RY10	1.04188	6.44774	4.80803	5.3098e-06	2.35084e-05	3.32014
SLC5A1	1.04177	9.51455	4.7115	7.8472e-06	3.37214e-05	2.94392
LINC00152	1.03915	8.97514	7.91951	3.15974e-12	5.12063e-11	17.3276
CXCL6	1.03874	6.53218	4.78467	5.83855e-06	2.56962e-05	3.22866
PLS3	1.03712	7.93136	9.80381	2.35778e-16	1.03087e-14	26.6999
TRPS1	1.03689	6.82578	6.04748	2.48169e-08	1.72637e-07	8.52917
SYT11	1.03672	6.71448	7.51307	2.35046e-11	3.12806e-10	15.3532
SLC11A1	1.03657	6.70832	4.89391	3.73719e-06	1.70533e-05	3.65887
DSE	1.03544	7.49697	6.3971	4.9513e-09	3.9898e-08	10.1044
PLVAP	1.0349	8.99868	8.12947	1.11089e-12	2.00839e-11	18.3569
GEM	1.03485	7.16789	6.52668	2.70021e-09	2.31515e-08	10.6978
CRISPLD2	1.03432	7.45346	6.05898	2.35492e-08	1.65007e-07	8.58035
PTPRM	1.03206	7.84254	7.7234	8.34589e-12	1.23331e-10	16.3716
LILRB3	1.03204	7.54943	5.45895	3.41879e-07	1.90237e-06	5.97483
TGFB1	1.03192	7.80044	7.30453	6.51437e-11	7.8499e-10	14.3512
HLA-DQA1	1.03167	10.3446	5.04405	2.00618e-06	9.65151e-06	4.2598
GLT1D1	1.03161	6.24923	4.55882	1.44209e-05	5.89482e-05	2.3589
EMB	1.03068	7.16729	6.28166	8.46439e-09	6.50145e-08	9.57997
S100A11	1.02942	10.4479	13.4191	3.3062e-24	1.11663e-21	44.5577
CD86	1.02873	6.58537	6.06844	2.25549e-08	1.58605e-07	8.62247
NCOA7	1.02846	7.65839	10.1976	3.18814e-17	1.70796e-15	28.6759
BTK	1.02735	6.42404	5.73855	9.98433e-08	6.18158e-07	7.17193
SOD2	1.02601	9.7996	5.99738	3.11694e-08	2.12265e-07	8.30674
PSMB9	1.02299	8.87814	11.0391	4.48443e-19	4.01943e-17	32.8878
KMO	1.02224	5.61531	5.66667	1.37384e-07	8.25369e-07	6.86121
CLEC6A	1.02171	5.29238	5.30912	6.53066e-07	3.444e-06	5.34664
FAM46C	1.01866	9.6523	7.45355	3.1465e-11	4.08521e-10	15.0664
CTLA4	1.01842	6.16854	8.41446	2.66734e-13	5.64063e-12	19.7626
GIMAP1-GIMAP5	1.01826	7.90714	7.18088	1.18786e-10	1.34187e-09	13.7611
CTSE	1.01743	10.7506	4.33571	3.43532e-05	0.000130854	1.52703
COL5A2	1.0172	7.12789	5.99171	3.19819e-08	2.17291e-07	8.28164
WISP1	1.01629	7.35778	6.63676	1.60773e-09	1.44102e-08	11.2056
TLR6	1.01559	6.71032	5.56133	2.18573e-07	1.26612e-06	6.40954
MSC	1.01524	6.94183	6.83794	6.18372e-10	6.02447e-09	12.1421
IGKV1OR2-108	1.01509	7.64644	7.32628	5.85946e-11	7.13049e-10	14.4553
DDIT4	1.01472	8.01138	7.45869	3.06831e-11	3.99463e-10	15.0912
TNFSF8	1.01362	7.40747	6.66434	1.41113e-09	1.28207e-08	11.3334
CYSLTR1	1.01359	6.56564	5.59359	1.89687e-07	1.11011e-06	6.54738
PLEKHS1	1.01264	7.69626	6.24566	9.99715e-09	7.58131e-08	9.41728
PIK3R3	1.0123	8.19041	10.6526	3.16882e-18	2.25829e-16	30.9563
SMOX	1.01209	7.5344	8.848	3.00358e-14	7.92699e-13	21.9159
GPX7	1.01052	8.21133	6.71055	1.1337e-09	1.04632e-08	11.5479
SEC24D	1.01047	9.06337	12.9147	3.88176e-23	1.03978e-20	42.1267
RBMS1	1.01042	7.71377	6.98042	3.12536e-10	3.22271e-09	12.8115
FXYD5	1.00952	8.54458	8.19618	7.96106e-13	1.50101e-11	18.6851
KLF7	1.00864	8.07219	7.06695	2.06054e-10	2.21387e-09	13.2203
ALOX5	1.00842	8.74795	6.53297	2.62172e-09	2.25199e-08	10.7267
LAMA4	1.00775	7.99289	6.26524	9.13237e-09	6.9846e-08	9.50572
SOCS1	1.00737	8.0429	9.17908	5.62227e-15	1.74231e-13	23.5691
GLT8D2	1.00574	7.19566	5.19258	1.07362e-06	5.45328e-06	4.86483
APOBEC3G	1.00521	6.76234	6.60839	1.83811e-09	1.62563e-08	11.0744
LTF	1.00466	6.64177	4.81978	5.06166e-06	2.25108e-05	3.36628
CYBB	1.0034	9.37636	4.9172	3.39568e-06	1.56266e-05	3.75136
UNC5CL	1.00334	6.65612	7.72059	8.46247e-12	1.24895e-10	16.358
EBF1	1.00293	7.15742	6.37877	5.39257e-09	4.29636e-08	10.0209
AGPAT4	1.00287	6.94045	7.94284	2.81408e-12	4.62477e-11	17.4416
CCR1	1.00271	6.7287	4.82296	4.99648e-06	2.22507e-05	3.37877
RFTN1	1.00257	7.71713	6.90629	4.45993e-10	4.47414e-09	12.4626
MUC1	1.00245	11.1889	5.69558	1.20862e-07	7.3655e-07	6.98592
TMEM71	1.00245	6.08567	5.18765	1.0963e-06	5.549e-06	4.84459
ENKUR	1.0018	5.34808	4.27429	4.34267e-05	0.000162026	1.303
CECR1	1.00012	7.91969	5.66753	1.36864e-07	8.22665e-07	6.86491
CXorf21	0.999903	5.75552	5.90349	4.76716e-08	3.13117e-07	7.89229
ITGB3	0.998948	7.31398	7.54464	2.01299e-11	2.72895e-10	15.5056
SIK1	0.998525	7.81835	7.67451	1.06232e-11	1.54342e-10	16.1343
TLR4	0.997923	8.28744	6.15843	1.49389e-08	1.09031e-07	9.02479
CLEC4E	0.997795	4.83825	4.41594	2.52173e-05	9.83838e-05	1.82294
ANKRD22	0.997725	8.76356	7.40579	3.97479e-11	5.0369e-10	14.8367
SEC14L1	0.997408	8.49297	9.90526	1.408e-16	6.44637e-15	27.209
RAB8B	0.9952	8.17389	7.38628	4.37233e-11	5.49287e-10	14.743
SCIMP	0.992795	7.34148	4.91707	3.39754e-06	1.5632e-05	3.75084
PODXL	0.99254	9.11886	9.43647	1.52356e-15	5.41234e-14	24.8578
TAP1	0.992118	10.6472	11.1565	2.47831e-19	2.35733e-17	33.4737
PREX1	0.990606	8.07613	6.48618	3.26532e-09	2.75208e-08	10.5118
PCDH17	0.987772	7.30749	7.03558	2.39689e-10	2.5355e-09	13.0719
MLKL	0.985754	7.95772	9.33495	2.55049e-15	8.5767e-14	24.3492
PALMD	0.985301	6.40396	7.28853	7.04197e-11	8.38559e-10	14.2747
ITGAL	0.985091	7.70589	6.49392	3.14897e-09	2.66462e-08	10.5473
CSGALNACT1	0.984744	6.15516	6.00573	3.00087e-08	2.05321e-07	8.34378
NPSR1	0.984627	6.30642	3.90148	0.000172228	0.000568981	-0.00794519
CSGALNACT2	0.984227	7.62669	6.35949	5.89892e-09	4.66627e-08	9.93308
UNC13D	0.983029	8.33594	11.43	6.24883e-20	7.13837e-18	34.8347
INSC	0.982911	6.92478	8.49111	1.81492e-13	4.02424e-12	20.1421
AKT3	0.982537	7.00684	5.27714	7.48915e-07	3.91668e-06	5.21385
LILRB4	0.982235	7.67566	5.85392	5.95918e-08	3.85009e-07	7.67472
SLC16A14	0.981746	7.80904	6.20104	1.22809e-08	9.12371e-08	9.21621
MMP14	0.98067	8.73745	8.33175	4.03876e-13	8.19354e-12	19.3538
SRD5A3	0.978782	9.48884	6.19819	1.24433e-08	9.22032e-08	9.20337
NR4A1	0.977335	7.90478	7.07342	1.99724e-10	2.15181e-09	13.2509
ETS1	0.975445	8.84632	7.53166	2.1455e-11	2.89512e-10	15.4429
TBXAS1	0.974652	8.24244	10.8186	1.36685e-18	1.07976e-16	31.7869
ARHGAP25	0.974319	7.05626	6.46784	3.55803e-09	2.97725e-08	10.4277
TM4SF1	0.974098	10.6487	6.41723	4.5075e-09	3.66386e-08	10.1963
EMP3	0.973558	8.47829	6.45406	3.79509e-09	3.14624e-08	10.3646
PARP15	0.973312	6.2421	4.5207	1.67566e-05	6.7595e-05	2.21481
TMEM92	0.973056	7.83977	9.5061	1.06984e-15	3.93244e-14	25.2067
HLA-DMB	0.972514	9.31017	7.40362	4.01712e-11	5.085e-10	14.8263
BTG2	0.971873	9.30012	6.72949	1.03626e-09	9.62881e-09	11.636
FGF2	0.970059	7.76597	6.19697	1.25132e-08	9.26326e-08	9.1979
CXCL5	0.968883	7.74459	3.62545	0.000453359	0.00136836	-0.921497
ST3GAL2	0.967005	8.00259	8.87641	2.60186e-14	6.89019e-13	22.0575
AAED1	0.966291	7.50054	6.81415	6.92708e-10	6.6706e-09	12.0308
TLR10	0.96626	6.00621	4.07264	9.23924e-05	0.000322129	0.583278
NR4A3	0.966189	6.63304	5.57264	2.07989e-07	1.20812e-06	6.4578
SEMA7A	0.965856	7.80137	6.40729	4.72164e-09	3.81995e-08	10.1509
KIRREL	0.965186	7.41213	7.53612	2.09903e-11	2.83899e-10	15.4645
MIR223	0.964104	6.4471	4.11936	7.77225e-05	0.000275432	0.747833
IGHV5-78	0.963397	7.79717	6.24965	9.81443e-09	7.45974e-08	9.43531
P2RX5	0.962506	7.32024	5.61519	1.72472e-07	1.0178e-06	6.63991
CEBPB	0.962474	8.8102	7.96121	2.56844e-12	4.25106e-11	17.5315
LILRA1	0.961979	6.80926	5.75986	9.07971e-08	5.66364e-07	7.26442
APBB1IP	0.961935	7.09369	5.7152	1.10776e-07	6.79348e-07	7.07076
SPNS2	0.961494	8.99993	8.09064	1.34835e-12	2.38407e-11	18.1661
TPK1	0.961209	7.16793	6.91437	4.29058e-10	4.31725e-09	12.5006
P2RY13	0.96099	6.53266	4.43013	2.38673e-05	9.36213e-05	1.87565
PLA1A	0.960417	6.76167	7.17037	1.24988e-10	1.40643e-09	13.7112
ACPP	0.95797	7.86336	6.12054	1.77742e-08	1.27882e-07	8.85506
LILRB1	0.957568	7.61381	6.87178	5.2606e-10	5.18803e-09	12.3007
ACKR4	0.953805	6.52899	7.55455	1.91735e-11	2.61604e-10	15.5535
STXBP1	0.950996	8.37448	8.93536	1.93127e-14	5.27624e-13	22.3515
SLC9A7	0.950769	7.13525	9.23533	4.22738e-15	1.35027e-13	23.8505
ABCC9	0.950308	5.86202	5.49245	2.95456e-07	1.66352e-06	6.1166
MYEOV	0.950155	7.83979	7.5519	1.94252e-11	2.64265e-10	15.5407
AGT	0.948989	7.20435	6.43983	4.05604e-09	3.34473e-08	10.2995
CCL4	0.948652	5.16618	4.27802	4.2815e-05	0.000159923	1.31655
S1PR1	0.948335	6.124	7.32675	5.84587e-11	7.12139e-10	14.4576
CHAC1	0.946809	7.54381	7.025	2.5222e-10	2.65481e-09	13.0219
CCR7	0.946684	7.7791	4.63873	1.05026e-05	4.40283e-05	2.66353
GPR65	0.946006	6.1578	5.26048	8.04188e-07	4.18602e-06	5.14482
2023-09-06	0.943872	8.16726	6.59963	1.91567e-09	1.68782e-08	11.0339
IKBIP	0.942545	6.39627	8.56168	1.27265e-13	2.89346e-12	20.492
TNFAIP2	0.941947	8.29247	6.18278	1.33578e-08	9.82608e-08	9.13408
XAF1	0.941822	8.54875	8.18584	8.38323e-13	1.5629e-11	18.6342
RNVU1-15	0.941726	7.18876	6.83502	6.27045e-10	6.09369e-09	12.1284
ERG	0.940164	6.67398	7.07997	1.93509e-10	2.09162e-09	13.282
FBXO16	0.940157	6.39599	8.69611	6.46523e-14	1.58429e-12	21.1598
SLPI	0.938275	10.082	4.95237	2.93683e-06	1.36661e-05	3.89154
RRM2	0.937746	7.46811	7.76702	6.7274e-12	1.01795e-10	16.5838
JUNB	0.937699	10.2642	9.23418	4.25206e-15	1.35506e-13	23.8447
IFNAR2	0.936372	7.79111	8.07667	1.44562e-12	2.53681e-11	18.0975
IGSF6	0.93573	8.78483	4.14164	7.15396e-05	0.000255269	0.826783
LY6E	0.935425	7.94927	7.13273	1.49969e-10	1.65832e-09	13.5322
GMPR	0.934961	7.56427	7.6899	9.84644e-12	1.43683e-10	16.209
CAV2	0.933913	7.51977	6.40391	4.79663e-09	3.87175e-08	10.1354
DDR2	0.933426	7.50174	5.04812	1.97234e-06	9.50052e-06	4.27625
PEA15	0.932239	10.0549	8.04268	1.7124e-12	2.94726e-11	17.9307
BICC1	0.930615	6.49029	4.82986	4.85788e-06	2.17082e-05	3.40589
IL24	0.928508	6.2566	2.98294	0.0035769	0.00888089	-2.84157
EIF5A2	0.92786	6.67539	10.5896	4.36136e-18	3.00702e-16	30.6407
LPIN1	0.926606	8.61741	11.7656	1.16022e-20	1.61715e-18	36.498
SACS	0.926546	6.25622	7.09863	1.7684e-10	1.92214e-09	13.3704
TNFSF13B	0.925895	7.18645	6.1001	1.95172e-08	1.39007e-07	8.7637
SLC41A1	0.925636	7.53386	9.51559	1.01954e-15	3.76534e-14	25.2543
PLK2	0.925522	7.18632	7.07478	1.98414e-10	2.13967e-09	13.2574
ASRGL1	0.925507	8.09927	8.38239	3.13303e-13	6.5423e-12	19.604
GNG11	0.925323	7.38928	5.63542	1.57743e-07	9.37285e-07	6.72676
ARHGEF6	0.924158	7.10725	5.9924	3.18826e-08	2.16679e-07	8.28467
MIR21	0.923316	9.1192	5.83486	6.49166e-08	4.16295e-07	7.5913
C5AR1	0.921806	7.55518	5.30339	6.69311e-07	3.52568e-06	5.32282
IER3	0.921245	9.72706	7.22641	9.52447e-11	1.09989e-09	13.9781
ART3	0.920781	5.39228	7.16808	1.26384e-10	1.42077e-09	13.7002
TTYH3	0.920272	8.74292	12.0536	2.75063e-21	4.57862e-19	37.9196
KIAA0922	0.920266	7.40462	5.08279	1.70591e-06	8.32382e-06	4.4166
PRKCDBP	0.917789	8.05954	6.4208	4.43316e-09	3.61478e-08	10.2125
KRT7	0.917386	7.64126	6.84426	5.99988e-10	5.86253e-09	12.1717
FMNL3	0.916402	7.36574	7.0138	2.66191e-10	2.78801e-09	12.969
SH3PXD2B	0.91497	7.99046	7.89532	3.56287e-12	5.70256e-11	17.2094
CXCR5	0.91409	6.40444	4.29212	4.05785e-05	0.000152253	1.36781
GBP1	0.913364	10.4462	7.14897	1.38636e-10	1.54361e-09	13.6094
CLMP	0.913084	7.38139	5.93792	4.0807e-08	2.71627e-07	8.04392
SPCS3	0.911663	9.56482	10.0634	6.30523e-17	3.17359e-15	28.0024
PLXNC1	0.911631	8.06528	5.10831	1.53255e-06	7.53947e-06	4.52029
FAM20A	0.910783	6.21921	5.70828	1.14235e-07	6.9927e-07	7.04082
SERPINF1	0.909822	8.04298	4.51744	1.69729e-05	6.84083e-05	2.2025
CCDC88A	0.909135	6.92044	5.25461	8.2458e-07	4.27879e-06	5.12055
EMR3	0.908986	6.27615	5.02045	2.21378e-06	1.05782e-05	4.16461
EHD3	0.908415	7.34992	7.66185	1.13076e-11	1.63165e-10	16.0729
PARP14	0.906475	9.37493	9.80141	2.38671e-16	1.04157e-14	26.6879
HSPA13	0.906068	7.89742	7.05494	2.18339e-10	2.33188e-09	13.1635
IFIT3	0.906061	6.94295	6.85801	5.61872e-10	5.51553e-09	12.2361
FMNL1	0.905617	7.91769	6.96944	3.29456e-10	3.38222e-09	12.7597
TMEM163	0.905003	6.45639	6.4087	4.6907e-09	3.80216e-08	10.1573
TSHZ2	0.90369	6.23729	6.81469	6.90895e-10	6.6559e-09	12.0334
PACS1	0.903387	8.58013	9.89668	1.47074e-16	6.68114e-15	27.166
CLIC2	0.902961	6.45168	5.3553	5.35464e-07	2.87721e-06	5.53925
CNN2	0.902208	9.68404	11.9467	4.69044e-21	7.33597e-19	37.3925
FAIM2	0.901849	7.17859	10.2414	2.55214e-17	1.40603e-15	28.8956
COL6A1	0.901416	9.25374	5.72254	1.07217e-07	6.59955e-07	7.10255
AKAP2	0.900392	7.17694	7.54798	1.98022e-11	2.68922e-10	15.5217
CCL11	0.89912	7.4003	4.84475	4.57137e-06	2.05302e-05	3.46451
PRKCB	0.898813	8.03295	5.39541	4.50347e-07	2.45782e-06	5.70725
NAMPT	0.89778	11.3093	7.15819	1.32581e-10	1.48327e-09	13.6532
ATM	0.896961	8.14042	6.61616	1.77193e-09	1.57307e-08	11.1103
RTEL1	0.896351	7.81692	13.2834	6.39648e-24	2.04197e-21	43.9064
CD109	0.896156	5.94757	4.98736	2.54042e-06	1.19818e-05	4.0316
DEFA6	0.895703	6.10142	2.64655	0.0094296	0.0210063	-3.72208
LDB2	0.89528	7.37721	7.52622	2.20355e-11	2.95974e-10	15.4167
JAM2	0.894348	7.75394	5.98158	3.34871e-08	2.26526e-07	8.23677
MFGE8	0.893925	8.65959	6.97885	3.14903e-10	3.24425e-09	12.8041
BASP1	0.892372	9.32853	6.34979	6.17108e-09	4.86505e-08	9.88897
CEP128	0.891521	6.93051	6.69546	1.2178e-09	1.11775e-08	11.4778
PAPPA	0.891202	6.61122	5.36114	5.22148e-07	2.81539e-06	5.56368
DNAJB9	0.890921	8.24011	7.79931	5.73417e-12	8.8204e-11	16.741
GPR97	0.890668	6.98405	4.84774	4.51578e-06	2.0306e-05	3.47631
CXorf36	0.889701	5.98445	7.7861	6.12164e-12	9.36696e-11	16.6766
CPA3	0.889636	7.40682	3.23702	0.00163273	0.0043886	-2.11835
NUCB2	0.889426	9.06828	8.74178	5.13515e-14	1.29512e-12	21.3869
XDH	0.889271	9.38744	3.63727	0.000435374	0.00131941	-0.883435
FAM129A	0.886236	6.94849	5.0795	1.72958e-06	8.43226e-06	4.40327
GPRC5B	0.88591	7.90423	7.47782	2.79388e-11	3.66809e-10	15.1833
FAM126A	0.885185	6.23781	4.9674	2.75962e-06	1.29241e-05	3.95165
OSBPL3	0.884333	7.64091	10.4704	7.9822e-18	4.97372e-16	30.0437
CCL3	0.883957	7.25166	4.93148	3.20159e-06	1.47889e-05	3.80819
LPGAT1	0.883072	8.82893	10.4056	1.10894e-17	6.6262e-16	29.7189
QKI	0.882759	7.16499	6.45715	3.74056e-09	3.10766e-08	10.3788
EVI2A	0.882013	6.28469	4.87488	4.04085e-06	1.83278e-05	3.5835
CST7	0.88198	8.34905	5.69821	1.19457e-07	7.2894e-07	6.99731
SLAMF8	0.878101	7.65589	5.75509	9.27495e-08	5.77615e-07	7.2437
EMCN	0.87725	6.8156	4.56545	1.40484e-05	5.75669e-05	2.38403
RPS6KA2	0.876103	7.71715	11.2647	1.43669e-19	1.47492e-17	34.0123
PLXND1	0.875871	7.90431	7.93156	2.97618e-12	4.86715e-11	17.3865
ADRBK2	0.875513	6.7419	7.05066	2.22892e-10	2.37616e-09	13.1432
IL18RAP	0.875233	5.84918	3.97407	0.000132522	0.000446607	0.240554
TGFB2	0.875106	6.17434	5.82439	6.80362e-08	4.34745e-07	7.54556
FCRL3	0.874194	6.5119	3.9062	0.000169337	0.000560224	0.00809373
EAF2	0.873744	7.47047	6.4993	3.07052e-09	2.60391e-08	10.572
A2M	0.873104	10.4898	4.81498	5.16164e-06	2.28987e-05	3.34742
NCF4	0.870925	8.13061	5.50056	2.85177e-07	1.61149e-06	6.151
SLC2A14	0.870616	6.79635	7.30642	6.45469e-11	7.79379e-10	14.3603
CRIP2	0.870034	8.43894	7.45254	3.16221e-11	4.10312e-10	15.0615
PTRF	0.869171	7.51811	6.81725	6.82513e-10	6.58604e-09	12.0453
SMAP2	0.868601	9.26755	6.37319	5.53454e-09	4.39894e-08	9.99545
ERRFI1	0.867925	10.0691	6.40705	4.72686e-09	3.82216e-08	10.1498
MGAM	0.867807	6.65757	3.1674	0.00203298	0.0053412	-2.32136
PRPS1	0.867058	7.63578	7.45994	3.04965e-11	3.97256e-10	15.0972
CTGF	0.866417	9.28589	6.76608	8.70891e-10	8.19017e-09	11.8064
LGALS1	0.865863	10.1542	6.47459	3.44745e-09	2.89616e-08	10.4586
PTAFR	0.865252	7.46361	7.28708	7.09187e-11	8.4364e-10	14.2678
FAIM3	0.864511	7.43608	3.98892	0.000125558	0.000425602	0.291789
KIAA0125	0.864444	7.11409	7.64103	1.25291e-11	1.78252e-10	15.9719
SLC9B2	0.861849	6.78415	5.31037	6.49551e-07	3.42702e-06	5.35188
TSPAN11	0.860965	7.7172	6.21348	1.1597e-08	8.66487e-08	9.2722
TAP2	0.860803	8.82154	11.7116	1.52006e-20	2.0476e-18	36.2311
ENC1	0.860726	8.12796	11.997	3.64888e-21	5.83543e-19	37.6405
JAK2	0.860688	8.30553	10.7761	1.69534e-18	1.29961e-16	31.5741
IL1RAP	0.860496	6.65234	6.27945	8.55123e-09	6.56167e-08	9.56999
HTR1D	0.858343	6.85789	4.96016	2.84368e-06	1.3283e-05	3.92267
SLC38A5	0.857637	7.51308	8.84129	3.10714e-14	8.14497e-13	21.8825
KCNN3	0.85734	7.16885	8.1965	7.94813e-13	1.49978e-11	18.6867
TNS4	0.857005	8.65749	4.20552	5.63209e-05	0.000205335	1.0548
ADAMTS4	0.85677	6.55251	5.46951	3.26525e-07	1.82347e-06	6.01946
ANKRD44	0.855664	7.6153	5.50202	2.83369e-07	1.60321e-06	6.15718
IRS1	0.854879	7.49199	8.25435	5.95123e-13	1.16937e-11	18.9718
PXDC1	0.854857	7.43645	7.68882	9.89946e-12	1.44366e-10	16.2037
ACKR1	0.853384	6.97042	7.02676	2.50091e-10	2.63597e-09	13.0302
FAM171B	0.853174	7.44536	5.20185	1.03218e-06	5.26573e-06	4.90297
FGF7	0.85182	6.37515	4.47947	1.96945e-05	7.85488e-05	2.05984
ERO1L	0.851582	10.5912	4.9924	2.4878e-06	1.1755e-05	4.05183
WDFY4	0.851361	7.20152	5.61548	1.72253e-07	1.01702e-06	6.64115
VSNL1	0.850184	7.93049	4.34888	3.26618e-05	0.000125086	1.57532
CD40	0.847479	6.54461	8.10845	1.23372e-12	2.20989e-11	18.2536
BIN2	0.846917	7.09848	5.50067	2.85041e-07	1.61111e-06	6.15147
LBH	0.845643	7.21597	7.37196	4.68899e-11	5.84656e-10	14.6743
THBD	0.844777	7.57473	7.6219	1.37671e-11	1.94089e-10	15.8793
CPXM1	0.844131	6.93552	6.24492	1.00313e-08	7.60225e-08	9.41395
CH25H	0.84403	6.78261	6.28827	8.20936e-09	6.32158e-08	9.60988
TMEM173	0.843991	8.96418	9.08142	9.22176e-15	2.74112e-13	23.0808
CCL3L3	0.843911	8.19848	4.88645	3.85352e-06	1.7543e-05	3.62929
PLAUR	0.843422	9.87892	6.08237	2.11649e-08	1.49689e-07	8.68457
TMEM55A	0.842597	6.63069	6.82757	6.49742e-10	6.29588e-09	12.0936
ACSL1	0.840703	8.3661	3.4591	0.000794185	0.00227843	-1.44717
ZNF385D	0.839707	6.03052	5.61967	1.69095e-07	9.99134e-07	6.65915
PLEKHG2	0.839354	7.84241	8.16881	9.1277e-13	1.68418e-11	18.5504
KIT	0.838968	7.48676	4.78146	5.91506e-06	2.60182e-05	3.21612
IRF1	0.838805	9.59178	8.04036	1.7323e-12	2.9771e-11	17.9194
RHOQP2	0.838152	9.50035	5.81028	7.24755e-08	4.6168e-07	7.48397
ZG16B	0.837094	9.79769	4.82119	5.03265e-06	2.23904e-05	3.37182
LSAMP	0.836911	6.80896	6.68227	1.29632e-09	1.18329e-08	11.4165
SPON2	0.835816	7.39388	6.3022	7.69626e-09	5.96255e-08	9.67298
PRKCH	0.835773	8.31562	6.29214	8.06345e-09	6.21809e-08	9.62741
ZFPM2	0.83567	6.86018	8.8346	3.21382e-14	8.3775e-13	21.8492
PDIA4	0.835265	10.7331	12.0665	2.58036e-21	4.32609e-19	37.9827
WWTR1	0.833987	7.74979	5.95095	3.84714e-08	2.56888e-07	8.10141
PLK3	0.833969	7.58258	7.14952	1.38264e-10	1.5402e-09	13.612
GNB4	0.833835	7.04327	5.97977	3.37623e-08	2.28057e-07	8.22878
TIMP3	0.833637	7.67245	5.72439	1.0634e-07	6.549e-07	7.11055
RN7SL473P	0.833517	7.55924	5.77122	8.63102e-08	5.40982e-07	7.31378
SHCBP1	0.833275	7.04259	8.31273	4.44279e-13	8.94083e-12	19.2598
ASS1	0.832961	9.97395	5.58369	1.98131e-07	1.15345e-06	6.50502
MYO1F	0.832424	7.82315	5.66086	1.40962e-07	8.44469e-07	6.83619
CARD11	0.831559	7.11459	7.79829	5.76328e-12	8.85934e-11	16.736
CR1L	0.830742	5.09857	6.16279	1.46429e-08	1.07105e-07	9.04435
ADAM12	0.83018	6.46584	4.65027	1.00298e-05	4.22512e-05	2.70783
ATP8B2	0.829994	7.47451	7.19747	1.09603e-10	1.25036e-09	13.8402
SLCO1B7	0.829994	4.52711	3.81366	0.000235507	0.000756585	-0.304064
GBP2	0.829984	8.23977	6.74852	9.4668e-10	8.83164e-09	11.7246
IRAK2	0.829545	7.23052	6.49007	3.20631e-09	2.70724e-08	10.5296
POSTN	0.829396	8.96071	3.37607	0.00104368	0.00292401	-1.70225
MYCT1	0.829083	6.15909	6.06741	2.26609e-08	1.59255e-07	8.61789
FIBIN	0.82828	5.9896	4.6917	8.49696e-06	3.62396e-05	2.86736
CHRDL2	0.828196	6.90356	5.85703	5.87644e-08	3.79979e-07	7.68835
MTHFD2	0.827604	8.9356	9.32818	2.63969e-15	8.82574e-14	24.3153
MMP19	0.827115	6.96431	5.75032	9.47421e-08	5.88922e-07	7.223
KRT6B	0.826863	7.35239	4.3301	3.50995e-05	0.000133457	1.50648
GVINP1	0.825215	6.70255	5.58491	1.97069e-07	1.14784e-06	6.51024
TSC22D3	0.824391	8.29757	5.9736	3.47196e-08	2.33913e-07	8.2015
PDP1	0.824037	9.62177	6.87846	5.09537e-10	5.03573e-09	12.332
XKR9	0.823653	5.17659	7.34632	5.31391e-11	6.52109e-10	14.5514
COL14A1	0.823525	7.39188	4.73426	7.15954e-06	3.09892e-05	3.0322
MOXD1	0.823447	6.06292	5.8384	6.38926e-08	4.10293e-07	7.6068
RILPL2	0.822287	7.11762	7.95536	2.64425e-12	4.36105e-11	17.5029
SEC22C	0.821327	7.53607	10.0876	5.57504e-17	2.84291e-15	28.1239
CLEC4A	0.820604	5.90665	4.98419	2.5741e-06	1.21308e-05	4.01888
TLR1	0.820359	6.09444	4.31165	3.76665e-05	0.000142381	1.43899
RASGRF2	0.819366	6.87798	7.02063	2.5758e-10	2.70511e-09	13.0012
HIVEP2	0.818985	7.95477	8.16501	9.3027e-13	1.7124e-11	18.5317
AKR1B1	0.818946	8.80743	4.22049	5.32327e-05	0.000195022	1.10861
CD72	0.817565	6.71929	4.60878	1.18322e-05	4.91422e-05	2.54896
SLC17A9	0.816076	8.30783	10.3507	1.46557e-17	8.43298e-16	29.4435
SRGAP2C	0.815107	8.05097	7.12732	1.53947e-10	1.69947e-09	13.5065
ASS1P11	0.814934	7.87858	4.28085	4.23573e-05	0.000158366	1.32682
MFSD2A	0.814461	8.31196	6.80008	7.40752e-10	7.09223e-09	11.965
IFNG	0.813606	5.0583	4.89529	3.71611e-06	1.69638e-05	3.66433
NT5DC2	0.812247	8.42062	7.92567	3.06465e-12	4.99359e-11	17.3576
ZNF532	0.811019	7.33754	7.27367	7.56993e-11	8.94572e-10	14.2037
LYVE1	0.810781	6.94865	3.35982	0.00110045	0.00306684	-1.75161
PMAIP1	0.810316	7.13621	6.34529	6.30145e-09	4.96279e-08	9.86852
SLC15A3	0.809941	7.57311	8.12254	1.15e-12	2.07428e-11	18.3228
TSPAN18	0.809592	7.23737	7.32636	5.85716e-11	7.13049e-10	14.4557
BAG2	0.809573	7.10147	7.51466	2.33214e-11	3.10738e-10	15.3609
NID2	0.807961	7.69751	5.39811	4.4511e-07	2.43323e-06	5.71861
SGIP1	0.80787	6.18033	6.24321	1.01106e-08	7.65739e-08	9.40625
MASP1	0.807519	6.28314	5.25718	8.15605e-07	4.23882e-06	5.13116
TMEM204	0.806701	8.27256	7.88244	3.79803e-12	6.05814e-11	17.1464
ABCC1	0.806352	8.80467	10.8931	9.37596e-19	7.72075e-17	32.1593
SELM	0.805547	8.84338	7.19618	1.10291e-10	1.25622e-09	13.834
SPOCK2	0.805172	8.01517	7.22199	9.73098e-11	1.12041e-09	13.957
CCL22	0.803332	7.19866	6.07425	2.19644e-08	1.54827e-07	8.64837
OAS3	0.802876	8.10444	8.20429	7.64451e-13	1.45427e-11	18.7251
ODC1	0.802186	10.2253	6.65874	1.44906e-09	1.31243e-08	11.3074
CD28	0.801523	6.23815	5.44042	3.70543e-07	2.0511e-06	5.89663
SORD	0.80015	8.86022	6.71525	1.1087e-09	1.02407e-08	11.5697
ATP11A	0.8	7.60309	8.32508	4.17602e-13	8.44774e-12	19.3208
TUBA1A	0.799911	8.57873	7.02543	2.51698e-10	2.65051e-09	13.0239
APOL3	0.799206	6.71309	8.60183	1.03972e-13	2.40611e-12	20.6913
DUSP6	0.79876	8.9586	9.69602	4.07716e-16	1.65242e-14	26.1591
RNU5F-1	0.798651	4.58321	5.08826	1.66718e-06	8.14679e-06	4.43882
UCP2	0.798366	9.26128	5.32554	6.08592e-07	3.22846e-06	5.41505
PLCB1	0.797805	6.88068	6.20322	1.21584e-08	9.04773e-08	9.226
VTRNA1-3	0.797464	6.28619	7.36729	4.79719e-11	5.97189e-10	14.6519
FGR	0.797443	7.91031	5.69902	1.19029e-07	7.26712e-07	7.0008
LAMC2	0.797058	9.15654	4.1897	5.97691e-05	0.00021699	0.998127
PDGFRA	0.796979	8.2132	5.09331	1.63225e-06	7.99453e-06	4.4593
RNF122	0.796885	7.12242	7.84601	4.55013e-12	7.13088e-11	16.9686
TRPA1	0.79675	7.95845	4.23016	5.13264e-05	0.00018872	1.14341
RNU6-1003P	0.796672	4.45394	4.47622	1.99464e-05	7.94313e-05	2.04765
GYPC	0.796406	7.61601	6.4306	4.23475e-09	3.47488e-08	10.2573
TESC	0.796332	7.8176	8.4563	2.16186e-13	4.70402e-12	19.9697
SLC1A4	0.79606	8.18856	7.27799	7.41253e-11	8.79093e-10	14.2243
TNFRSF12A	0.795683	9.44778	7.62249	1.37271e-11	1.93642e-10	15.8821
ITGA4	0.79507	7.47362	5.01019	2.31043e-06	1.09905e-05	4.1233
GPR132	0.792777	6.94352	5.02153	2.20387e-06	1.0533e-05	4.16895
EML1	0.792383	6.82411	5.87569	5.40331e-08	3.51925e-07	7.77017
ZFP36	0.791617	9.8439	6.04558	2.50324e-08	1.7398e-07	8.52073
ITK	0.791425	6.83475	5.74521	9.69255e-08	6.01371e-07	7.20081
ITGA8	0.791303	6.93072	5.40484	4.32346e-07	2.36734e-06	5.74685
CD226	0.790152	6.05583	6.28707	8.25499e-09	6.35108e-08	9.60446
BTN3A3	0.789996	7.82693	11.3484	9.42169e-20	1.04058e-17	34.4291
TIFA	0.789811	6.72917	6.61972	1.74243e-09	1.54924e-08	11.1268
GJA5	0.787781	5.78078	6.58533	2.04922e-09	1.79598e-08	10.9679
UBE2L6	0.78717	8.19686	11.7956	9.98306e-21	1.42727e-18	36.6464
FGF7P2	0.787096	6.11881	4.0902	8.65902e-05	0.00030388	0.644986
SLC7A1	0.787074	9.13487	9.42647	1.60294e-15	5.68568e-14	24.8076
ARHGEF3	0.786901	7.45833	10.2352	2.63459e-17	1.44123e-15	28.8642
PKM	0.786236	10.6497	12.3974	4.98078e-22	9.67267e-20	39.6072
FLNA	0.784629	9.58267	5.01288	2.2847e-06	1.08836e-05	4.13413
TNFAIP8	0.784547	7.20687	6.94717	3.66632e-10	3.72775e-09	12.6548
PANX1	0.78329	8.15285	7.76425	6.82028e-12	1.0294e-10	16.5703
C3AR1	0.782931	7.57307	3.52319	0.000641227	0.0018761	-1.24692
PAM	0.781809	8.15559	8.32179	4.24554e-13	8.5673e-12	19.3046
ICAM3	0.781576	8.55528	5.80686	7.35952e-08	4.68212e-07	7.46904
GJC1	0.781525	6.8595	5.83746	6.41612e-08	4.11791e-07	7.60271
IL21R	0.781464	6.80291	7.37902	4.53018e-11	5.67283e-10	14.7082
AHNAK2	0.781334	6.53685	5.23344	9.02477e-07	4.65192e-06	5.03307
CD52	0.781263	8.5343	3.99025	0.000124953	0.000423672	0.296381
ADAM9	0.78059	10.4943	8.52969	1.49486e-13	3.36257e-12	20.3334
CD81	0.780141	10.9338	8.04496	1.69308e-12	2.92263e-11	17.9419
SLC7A7	0.77919	7.18054	5.35073	5.46108e-07	2.92765e-06	5.52015
ERO1LB	0.778427	6.0763	6.77849	8.20922e-10	7.79258e-09	11.8643
SEMA4A	0.777663	7.5861	6.42813	4.28403e-09	3.50791e-08	10.246
ZAK	0.777474	6.55701	7.33296	5.67179e-11	6.9238e-10	14.4873
CPEB4	0.776004	8.60828	7.55488	1.91426e-11	2.61336e-10	15.5551
FEZ1	0.775634	5.96873	8.42001	2.59405e-13	5.51061e-12	19.7901
DNAJC10	0.77542	9.27807	9.20036	5.04761e-15	1.58744e-13	23.6755
CLSTN3	0.775175	7.42218	8.97781	1.55812e-14	4.38098e-13	22.5633
DUSP7	0.774527	9.62385	9.04923	1.08545e-14	3.16192e-13	22.92
ISLR	0.774511	7.29205	4.6128	1.16447e-05	4.84844e-05	2.56431
MAP4K1	0.774203	6.95565	6.41897	4.47114e-09	3.63811e-08	10.2042
CCR4	0.773626	6.16296	6.20213	1.22196e-08	9.08632e-08	9.2211
PML	0.772856	7.94287	10.1576	3.90682e-17	2.04135e-15	28.4751
PPP1R18	0.772576	7.73619	6.57344	2.16725e-09	1.88948e-08	10.9131
SLCO3A1	0.771171	8.37323	6.35953	5.89773e-09	4.66627e-08	9.93328
DPYSL3	0.771075	7.79236	5.23769	8.86251e-07	4.57758e-06	5.05065
CSF2RA	0.770584	6.74722	5.54061	2.39359e-07	1.37288e-06	6.32123
CD48	0.77043	8.09226	3.81375	0.00023543	0.000756545	-0.303754
NUP210	0.770166	8.20363	7.02821	2.48347e-10	2.62233e-09	13.0371
TSTA3	0.769822	9.93499	7.19528	1.10772e-10	1.26108e-09	13.8297
NFKB2	0.76915	8.12667	7.59598	1.56401e-11	2.17598e-10	15.7538
APOL2	0.769104	7.22207	8.69277	6.57508e-14	1.60614e-12	21.1432
LGI2	0.768338	6.42115	6.31513	7.2484e-09	5.63815e-08	9.73161
CD2	0.767929	7.06072	6.87163	5.26441e-10	5.18959e-09	12.2999
EGFL6	0.76792	5.94086	4.48088	1.95869e-05	7.81597e-05	2.0651
ADAMTS2	0.767534	7.66031	4.76973	6.20305e-06	2.71879e-05	3.17032
RN7SL600P	0.767068	7.13946	4.94311	3.0514e-06	1.41343e-05	3.85458
CLEC14A	0.765946	6.94952	7.34806	5.26909e-11	6.49001e-10	14.5597
CRELD2	0.765362	8.0436	11.985	3.8741e-21	6.10014e-19	37.5814
LOC254896	0.763612	6.38041	5.66204	1.40231e-07	8.40953e-07	6.84125
ANXA3	0.76342	9.33242	6.00929	2.9528e-08	2.02329e-07	8.35953
GPR137B	0.76281	8.73868	6.8652	5.4287e-10	5.34025e-09	12.2698
ZYX	0.762757	9.21997	8.42809	2.49082e-13	5.30586e-12	19.8301
CREB5	0.762119	6.12404	4.74728	6.79306e-06	2.95456e-05	3.0828
NRN1	0.762108	6.86829	6.81526	6.8904e-10	6.64182e-09	12.036
EGR3	0.761517	6.59953	5.95133	3.84054e-08	2.56521e-07	8.10308
SGMS1	0.761127	7.89632	9.07018	9.7617e-15	2.87958e-13	23.0247
APCDD1	0.760723	8.07013	5.52734	2.53687e-07	1.449e-06	6.26472
MFNG	0.760636	7.20981	7.42441	3.62889e-11	4.64913e-10	14.9262
SLC16A6	0.759674	6.49343	4.21964	5.3404e-05	0.000195619	1.10554
LTBP2	0.759157	7.4473	5.95211	3.82705e-08	2.55693e-07	8.10651
DPYD	0.758896	8.02931	6.61764	1.75965e-09	1.56276e-08	11.1171
BTN3A1	0.758885	8.26387	9.52445	9.74657e-16	3.61103e-14	25.2987
ST3GAL4	0.75764	8.46106	4.76835	6.23784e-06	2.73246e-05	3.16493
MAP4K4	0.757621	7.86228	6.75156	9.33129e-10	8.71569e-09	11.7387
GZMB	0.757561	6.96767	6.96917	3.29892e-10	3.38521e-09	12.7584
BUB1	0.756794	7.59323	5.68097	1.28949e-07	7.80239e-07	6.92288
NRP2	0.756692	6.47271	5.26671	7.83067e-07	4.08434e-06	5.17062
SH3BP5	0.756467	7.0825	6.63495	1.62152e-09	1.45227e-08	11.1972
SFMBT2	0.756364	7.91489	6.41047	4.65203e-09	3.77475e-08	10.1654
MYBL2	0.755904	8.24518	7.01592	2.63486e-10	2.76464e-09	12.979
NOS2P3	0.755826	8.79597	7.82049	5.16322e-12	8.01089e-11	16.8442
TGFB3	0.754923	6.57196	4.58317	1.30975e-05	5.39647e-05	2.45134
RGS4	0.754619	6.09485	4.69361	8.43223e-06	3.59899e-05	2.87472
GRB10	0.754291	7.46761	8.06639	1.52162e-12	2.65022e-11	18.0471
ANTXR1	0.754113	8.46027	4.28435	4.17973e-05	0.000156498	1.33953
SERPINB8	0.753598	8.45979	8.24514	6.232e-13	1.21838e-11	18.9264
GDF15	0.753546	8.79685	4.15953	6.69186e-05	0.000240103	0.890411
LDLRAD3	0.753413	7.73659	6.38471	5.24562e-09	4.19615e-08	10.0479
AHR	0.752675	9.98037	8.4604	2.11776e-13	4.61236e-12	19.99
AEBP1	0.752473	8.47137	5.67189	1.34247e-07	8.08811e-07	6.8837
SETD7	0.751421	8.94686	10.1541	3.97742e-17	2.0736e-15	28.4574
FAM20C	0.750053	8.63266	5.70327	1.16806e-07	7.14071e-07	7.01916
TLR2	0.749927	6.30867	4.0907	8.64315e-05	0.000303435	0.646731
IGHV1OR15-9	0.749613	6.93995	7.87519	3.93712e-12	6.25004e-11	17.111
FBLN5	0.749294	7.62865	5.20824	1.00457e-06	5.13726e-06	4.92923
KCNE3	0.74927	7.31681	6.32318	6.98261e-09	5.45317e-08	9.76814
CLEC1A	0.749129	5.70243	6.58419	2.06025e-09	1.80361e-08	10.9627
PDE10A	0.748942	5.60903	5.9761	3.43293e-08	2.31551e-07	8.21253
ANLN	0.748524	7.77879	6.42157	4.41729e-09	3.60436e-08	10.216
CMTM7	0.748205	7.97777	8.23888	6.43009e-13	1.24768e-11	18.8955
PHGDH	0.747888	7.35512	5.40662	4.29012e-07	2.35074e-06	5.75437
OSBPL8	0.747533	8.30338	7.69362	9.66753e-12	1.41515e-10	16.227
IL3RA	0.747172	7.09595	5.71917	1.08836e-07	6.68505e-07	7.08796
CD163	0.746599	6.55238	3.85507	0.000203314	0.000662122	-0.165054
SESTD1	0.746552	7.4872	8.79522	3.92101e-14	1.00744e-12	21.653
LMAN1	0.746381	10.3692	8.03073	1.81746e-12	3.10059e-11	17.8721
MCFD2	0.74624	8.44583	10.0542	6.6044e-17	3.30277e-15	27.9566
CLEC2D	0.744295	6.6194	4.88954	3.80489e-06	1.73419e-05	3.64155
CARD8	0.743904	7.51584	7.29312	6.8863e-11	8.23388e-10	14.2967
KIAA0040	0.743807	8.44439	6.07627	2.17621e-08	1.53532e-07	8.6574
LRRC32	0.743349	7.72587	7.02317	2.54446e-10	2.67582e-09	13.0133
PTGES	0.742325	7.86018	4.99016	2.51107e-06	1.1853e-05	4.04283
OLFM1	0.741338	7.15812	8.20749	7.5234e-13	1.43474e-11	18.7408
CLDN12	0.741061	10.0914	5.75293	9.36457e-08	5.82885e-07	7.23433
MYO5A	0.740508	7.05529	5.22567	9.32798e-07	4.79866e-06	5.00105
PDK1	0.739493	9.09757	5.5994	1.84899e-07	1.08536e-06	6.57224
TRIB1	0.739107	9.85769	9.05063	1.07777e-14	3.14741e-13	22.927
OTUB2	0.738449	7.00623	7.86327	4.17687e-12	6.60364e-11	17.0529
TLR8	0.737835	6.25892	4.26989	4.41579e-05	0.000164596	1.28705
GIMAP7	0.737746	7.10091	6.28417	8.36666e-09	6.42851e-08	9.59133
DPY19L1	0.737521	8.29082	8.40919	2.73885e-13	5.77089e-12	19.7365
PAX5	0.737436	7.44577	3.76197	0.000282526	0.000891536	-0.475998
PMEPA1	0.737292	8.45508	7.57038	1.77384e-11	2.44891e-10	15.63
RECQL	0.736504	6.90168	7.34203	5.42623e-11	6.65192e-10	14.5308
CLEC7A	0.736333	5.20406	4.95361	2.92178e-06	1.36035e-05	3.8965
SMARCA1	0.735903	6.50308	6.63859	1.59389e-09	1.43117e-08	11.2141
FILIP1L	0.735837	6.79215	6.97834	3.15678e-10	3.2508e-09	12.8016
FCRLA	0.735306	5.95199	4.06346	9.5571e-05	0.000332217	0.551107
TRAF3IP3	0.735256	6.90024	4.96773	2.7559e-06	1.29119e-05	3.95295
TRAF1	0.73502	6.29548	5.43371	3.81489e-07	2.10818e-06	5.86836
CD5	0.734872	7.53468	6.6449	1.54704e-09	1.39305e-08	11.2433
BTLA	0.734788	5.82418	4.43168	2.37247e-05	9.31244e-05	1.88139
SAMHD1	0.734585	9.04174	5.09302	1.6342e-06	8.00237e-06	4.45815
GLRX	0.734517	9.96138	7.94612	2.76851e-12	4.55953e-11	17.4577
SBNO2	0.734106	8.68275	9.22701	4.40947e-15	1.40189e-13	23.8089
MXRA5P1	0.732493	6.34213	6.91263	4.32662e-10	4.34977e-09	12.4924
LYPD6B	0.730711	7.2445	6.02748	2.71835e-08	1.87477e-07	8.44027
TMEM106A	0.730657	8.07543	8.8254	3.36677e-14	8.7566e-13	21.8033
AQP3	0.73062	8.04541	10.3291	1.63544e-17	9.27327e-16	29.3352
PGM2L1	0.730434	7.55715	8.91966	2.09086e-14	5.66573e-13	22.2732
CD3G	0.730149	7.66371	4.43872	2.30846e-05	9.08414e-05	1.9076
STX2	0.729765	7.04879	6.21283	1.16318e-08	8.68806e-08	9.26927
CADM1	0.729704	6.87427	6.43775	4.09575e-09	3.3715e-08	10.29
SPG20	0.729406	6.2624	6.12503	1.74121e-08	1.25393e-07	8.87516
BATF2	0.729006	8.42172	6.14743	1.57126e-08	1.14249e-07	8.97547
CEP55	0.728525	7.65805	6.30222	7.69556e-09	5.96255e-08	9.67307
PLSCR3	0.728486	7.47005	9.4243	1.62062e-15	5.73095e-14	24.7968
CBFB	0.728044	9.2632	10.6591	3.06569e-18	2.19824e-16	30.989
CD83	0.727142	7.00376	4.96089	2.83506e-06	1.32481e-05	3.9256
GRINA	0.7269	8.82075	10.7533	1.90303e-18	1.43522e-16	31.46
CD84	0.726835	6.75317	5.54769	2.32053e-07	1.33642e-06	6.35136
CCR6	0.72674	6.20139	6.05822	2.36313e-08	1.65476e-07	8.57696
PSME2	0.726596	9.65609	10.0147	8.07313e-17	3.96912e-15	27.7583
ABCD2	0.725453	5.99952	5.82329	6.83728e-08	4.36657e-07	7.54076
CCR2	0.725319	6.12434	4.733	7.19609e-06	3.11416e-05	3.0273
GRK5	0.72495	7.29172	8.2058	7.58691e-13	1.44567e-11	18.7326
TFAP2C	0.724735	5.97276	6.08605	2.08119e-08	1.47327e-07	8.70099
KPNA2	0.724664	9.83471	7.48398	2.71084e-11	3.57315e-10	15.213
LRRC8C	0.72434	7.1468	7.35696	5.04521e-11	6.25058e-10	14.6024
FER1L4	0.724151	6.99799	5.4377	3.74947e-07	2.074e-06	5.88516
PGM3	0.723951	8.23788	9.08428	9.08925e-15	2.70864e-13	23.0951
PCDH18	0.723588	8.33791	4.38959	2.79228e-05	0.000108164	1.72535
SLC39A6	0.723461	7.62685	7.43161	3.50332e-11	4.50062e-10	14.9608
TIMP2	0.723073	9.29165	5.46026	3.39932e-07	1.89245e-06	5.98037
HS3ST3B1	0.722453	6.75391	5.08028	1.72393e-06	8.40646e-06	4.40644
FBXW7	0.722227	7.30446	7.06782	2.0519e-10	2.2056e-09	13.2244
NAP1L1	0.721903	8.59848	6.20982	1.1794e-08	8.80636e-08	9.25574
NLRP3	0.720697	6.28683	3.92062	0.00016078	0.000533887	0.0572303
RNF24	0.720615	7.80923	7.61527	1.42239e-11	1.9948e-10	15.8471
SPI1	0.72057	8.43294	6.20421	1.2103e-08	9.01687e-08	9.23047
ARL4C	0.719891	7.41187	8.00185	2.09844e-12	3.51056e-11	17.7305
PRAF2	0.719425	7.46683	7.74342	7.55975e-12	1.12714e-10	16.469
NABP1	0.719382	8.74011	5.13015	1.3979e-06	6.92973e-06	4.60928
FGD5	0.719337	6.42927	7.36414	4.87141e-11	6.05135e-10	14.6368
PARVG	0.717121	7.20347	5.54422	2.35606e-07	1.35402e-06	6.33659
H19	0.716557	7.99562	4.21953	5.34266e-05	0.000195671	1.10514
ST3GAL5	0.715763	7.14499	8.1994	7.83361e-13	1.48177e-11	18.701
ECT2	0.715395	7.85753	7.07704	1.96264e-10	2.11845e-09	13.2681
MRC2	0.715251	7.89559	6.19157	1.28282e-08	9.46937e-08	9.17361
HIST1H2BM	0.714787	9.7415	4.90657	3.54763e-06	1.62619e-05	3.70911
CCDC80	0.71471	7.09965	3.41531	0.000917787	0.00260228	-1.58232
FRY	0.714502	6.96864	7.42526	3.61385e-11	4.6324e-10	14.9303
CD4	0.714236	7.71049	4.20131	5.72198e-05	0.000208352	1.0397
TMC5	0.714107	9.42234	3.56987	0.000547819	0.00162674	-1.09927
MTHFD2P7	0.71317	7.59183	9.73502	3.34429e-16	1.38675e-14	26.3548
TRERF1	0.712835	6.58529	9.62001	5.99874e-16	2.32991e-14	25.7779
ZEB1	0.712681	7.73235	5.36235	5.19448e-07	2.80278e-06	5.56871
TNFRSF1B	0.711691	8.4585	5.97062	3.51931e-08	2.36656e-07	8.18829
HSPG2	0.711471	9.10043	6.43501	4.1485e-09	3.41011e-08	10.2775
F5	0.711368	6.02183	4.82816	4.89164e-06	2.18392e-05	3.39922
PTPRCAP	0.71079	8.73696	5.25912	8.08868e-07	4.20756e-06	5.1392
IL6ST	0.710771	9.97491	7.54348	2.0245e-11	2.74297e-10	15.5
CHPF	0.710232	8.48183	12.9693	2.96984e-23	8.33844e-21	42.3911
TWSG1	0.710005	8.17696	6.3039	7.63594e-09	5.92173e-08	9.68068
STAT4	0.709675	6.95914	6.27524	8.71971e-09	6.68215e-08	9.55092
BCAT1	0.708889	6.09801	4.92676	3.26449e-06	1.50705e-05	3.7894
PPP1R16B	0.708502	7.81024	5.39767	4.45966e-07	2.43676e-06	5.71674
SSR1	0.70816	10.5294	9.85357	1.83098e-16	8.12745e-15	26.9496
PLOD1	0.707991	8.94659	8.91744	2.11453e-14	5.72101e-13	22.2621
ITPR1	0.707809	6.83621	6.32964	6.77652e-09	5.31002e-08	9.79743
GPR84	0.707473	6.10236	3.93702	0.000151549	0.000504818	0.113282
ZNF215	0.707463	6.71897	5.46312	3.35721e-07	1.87034e-06	5.99248
FAM65A	0.707454	7.50061	6.63775	1.60021e-09	1.43539e-08	11.2102
MX1	0.707139	7.76642	5.92443	4.33722e-08	2.87552e-07	7.98446
EPC1	0.70657	9.70499	7.75885	7.00489e-12	1.05522e-10	16.544
SPHK1	0.706462	6.90587	5.42286	3.99878e-07	2.20197e-06	5.82265
CP	0.706061	5.99651	3.04687	0.00294861	0.00746572	-2.66423
CASP10	0.705624	8.02958	6.74369	9.68694e-10	9.02617e-09	11.702
RAMP2	0.703229	7.17263	6.35746	5.95489e-09	4.70576e-08	9.92384
HSPA4L	0.701781	6.69174	4.22797	5.17532e-05	0.00019017	1.13551
ZHX2	0.701384	8.07843	8.46749	2.0436e-13	4.47595e-12	20.0252
FCN1	0.700265	7.3566	5.15321	1.2683e-06	6.3385e-06	4.70347
STAT2	0.70005	8.54358	7.52996	2.16342e-11	2.91538e-10	15.4347
TIE1	0.699107	6.84339	6.05901	2.35462e-08	1.65007e-07	8.58048
TUSC3	0.698834	7.50743	4.29693	3.98421e-05	0.000149827	1.38532
PTGFR	0.698675	5.77972	5.35996	5.24827e-07	2.82788e-06	5.55871
SRGAP2	0.698513	7.62175	7.23459	9.15354e-11	1.06074e-09	14.0171
CSRNP1	0.698207	7.0789	7.21846	9.8994e-11	1.13868e-09	13.9401
RAB23	0.698009	6.6583	6.73594	1.00501e-09	9.34964e-09	11.666
ATP2B4	0.697054	8.26771	6.0642	2.29954e-08	1.61362e-07	8.60359
CLDN2	0.696673	6.52854	8.32176	4.24615e-13	8.5673e-12	19.3044
HCK	0.69643	8.27202	4.04625	0.000101814	0.000351924	0.49094
DOCK4	0.695853	7.64361	6.79663	7.53021e-10	7.19787e-09	11.9489
FZD3	0.695088	6.60385	7.52667	2.19869e-11	2.95662e-10	15.4188
UCA1	0.694957	7.93513	2.7936	0.00623372	0.0145854	-3.34824
IL18R1	0.694557	5.70203	5.65656	1.43672e-07	8.59596e-07	6.81767
RN7SL751P	0.694553	5.61834	4.37132	2.99608e-05	0.00011552	1.65792
LDLR	0.694488	10.3533	7.34692	5.29832e-11	6.51224e-10	14.5543
EHD2	0.69387	8.29542	6.32478	6.93122e-09	5.42031e-08	9.77536
IQSEC1	0.69282	8.06416	6.64554	1.54239e-09	1.38994e-08	11.2462
ITGAM	0.692534	6.9517	4.21012	5.53551e-05	0.000201909	1.07131
LOC101927628	0.691855	9.29614	4.38332	2.86066e-05	0.000110647	1.70219
FAM26E	0.691345	5.99237	5.083	1.70437e-06	8.31805e-06	4.41748
CEBPD	0.691288	9.42022	10.5214	6.16208e-18	4.0112e-16	30.2993
NFKBIA	0.691194	10.4921	5.59722	1.86682e-07	1.09445e-06	6.5629
CDH6	0.690598	6.19751	5.06705	1.82219e-06	8.83201e-06	4.35282
AP1S3	0.690544	7.14916	6.4486	3.89317e-09	3.22068e-08	10.3396
MFAP4	0.689739	7.71817	3.61442	0.000470784	0.00141527	-0.956947
EFEMP2	0.688986	7.55592	6.28713	8.25269e-09	6.35108e-08	9.60473
RFTN2	0.688879	6.217	4.47126	2.03365e-05	8.08937e-05	2.02909
IL2RB	0.688316	8.02605	5.25054	8.39023e-07	4.34888e-06	5.10372
RSPO3	0.688209	6.28914	4.11883	7.78756e-05	0.000275933	0.745958
TSPAN5	0.687601	6.87612	6.67835	1.3206e-09	1.2031e-08	11.3983
ADA	0.686006	7.48613	7.24621	8.65114e-11	1.01106e-09	14.0725
SNORA54	0.685764	7.60022	4.23819	4.97931e-05	0.000183546	1.17236
PIP4K2A	0.685546	8.32282	6.07213	2.21776e-08	1.56236e-07	8.63894
ADAMTS5	0.685286	6.48777	5.51362	2.6937e-07	1.53097e-06	6.20642
SLC25A37	0.685226	8.50708	6.00982	2.9456e-08	2.01954e-07	8.36192
CD3D	0.684635	7.35273	5.84769	6.12832e-08	3.95061e-07	7.64744
MYCBP2	0.684427	8.31113	6.8214	6.69139e-10	6.47306e-09	12.0647
TMEM184B	0.68418	9.07099	11.9229	5.28318e-21	8.09994e-19	37.275
NQO2	0.683901	8.08323	5.89905	4.86359e-08	3.18822e-07	7.87277
SPATS2	0.683243	8.19256	7.71563	8.67207e-12	1.27746e-10	16.3339
SNORA7B	0.683013	9.36881	4.96777	2.75542e-06	1.29119e-05	3.95312
COL6A2	0.682956	9.1909	5.95895	3.7104e-08	2.48683e-07	8.13671
JAM3	0.682589	7.11304	5.43463	3.79972e-07	2.1008e-06	5.87223
MPDZ	0.682461	6.26016	5.02358	2.18509e-06	1.04518e-05	4.17722
NRCAM	0.682011	5.28323	3.57131	0.000545149	0.00161981	-1.09469
SPAG4	0.680705	6.94868	6.22553	1.09702e-08	8.2405e-08	9.3265
E2F5	0.680351	7.84127	6.46146	3.66593e-09	3.05656e-08	10.3985
PLXNA1	0.680124	8.32166	9.16236	6.11955e-15	1.8814e-13	23.4854
MR1	0.679988	7.15581	6.50804	2.94724e-09	2.50849e-08	10.6121
ARHGAP9	0.679882	7.43704	5.83589	6.46173e-08	4.1449e-07	7.59581
HECW2	0.679821	6.13657	4.94991	2.9668e-06	1.37835e-05	3.88173
SEC11C	0.679816	8.40121	7.29021	6.98455e-11	8.33426e-10	14.2828
TNFAIP3	0.679328	8.84355	4.08564	8.80616e-05	0.000308461	0.628952
VAV1	0.678984	7.75513	5.58566	1.96423e-07	1.14464e-06	6.51344
CD200	0.677906	7.76126	5.41445	4.14724e-07	2.27566e-06	5.78725
HHEX	0.677422	7.13747	6.2962	7.91309e-09	6.11428e-08	9.64582
LAMB2	0.675095	8.31939	6.86824	5.35053e-10	5.2678e-09	12.284
EFEMP1	0.674672	7.58919	3.50209	0.000688218	0.00200153	-1.31316
FAT4	0.673868	6.57012	4.75265	6.64698e-06	2.89559e-05	3.10374
RNF144B	0.672342	7.38857	4.57213	1.36825e-05	5.62059e-05	2.40938
MUC4	0.672258	10.4647	3.13754	0.00223115	0.00580711	-2.4073
FAM57A	0.67197	8.7497	7.38499	4.3999e-11	5.52156e-10	14.7369
TMEM165	0.671153	10.1149	10.803	1.47962e-18	1.1649e-16	31.7086
RARRES3	0.670972	8.94184	5.54651	2.33256e-07	1.34217e-06	6.34633
SLAIN1	0.670963	6.32443	4.90865	3.5174e-06	1.61326e-05	3.71737
DEGS1	0.670813	7.66269	6.76086	8.92767e-10	8.37562e-09	11.782
MYO1G	0.670609	7.57434	4.59158	1.2668e-05	5.22783e-05	2.48337
FCAR	0.670193	5.96919	4.26369	4.52092e-05	0.000168138	1.26458
FCRL2	0.668835	5.89729	4.69588	8.3554e-06	3.56999e-05	2.88352
NUGGC	0.668526	6.31095	6.15466	1.52e-08	1.10833e-07	9.00787
TTC9	0.668297	7.93254	9.76528	2.86767e-16	1.21506e-14	26.5066
SFRP2	0.667157	6.43453	3.17009	0.00201594	0.00530242	-2.31358
TACSTD2	0.66683	6.28981	5.78403	8.15073e-08	5.13503e-07	7.36955
GM2A	0.666417	9.46226	6.24492	1.00312e-08	7.60225e-08	9.41396
PNOC	0.666332	7.19735	7.65575	1.16524e-11	1.67519e-10	16.0433
C3orf55	0.66633	5.75082	5.65377	1.45457e-07	8.69161e-07	6.80565
FSCN1	0.66622	8.41357	7.42765	3.57174e-11	4.58599e-10	14.9418
ZDBF2	0.666218	5.58556	6.54021	2.53402e-09	2.18553e-08	10.76
EDNRB	0.666149	7.69255	3.95917	0.000139883	0.000469109	0.189257
TNF	0.665612	6.63369	5.47172	3.23395e-07	1.80772e-06	6.02882
DUSP1	0.665412	10.2955	4.2674	4.45784e-05	0.000166031	1.278
GPR124	0.665273	7.78291	5.0222	2.1977e-06	1.05057e-05	4.17165
ARHGAP31	0.664649	7.67898	5.53013	2.50604e-07	1.43244e-06	6.2766
SKIL	0.664523	8.34642	7.61523	1.42265e-11	1.9948e-10	15.847
NCS1	0.663715	6.98938	7.29049	6.97508e-11	8.32722e-10	14.2841
GGT5	0.66246	7.69289	5.60978	1.76635e-07	1.03921e-06	6.61671
GIMAP6	0.662426	7.08018	6.91337	4.31127e-10	4.3362e-09	12.4959
GRAMD2	0.662418	6.28338	5.39297	4.55117e-07	2.48095e-06	5.69703
HM13	0.66208	9.2993	11.2412	1.61674e-19	1.6309e-17	33.8957
HYOU1	0.660672	9.845	9.76097	2.93117e-16	1.23746e-14	26.485
NRP1	0.660615	7.64404	4.78249	5.89038e-06	2.59194e-05	3.22014
HRH2	0.660196	6.35993	4.85343	4.41191e-06	1.98677e-05	3.49875
RBMS3	0.659983	6.78886	5.92021	4.42074e-08	2.92673e-07	7.96586
IRG1	0.659883	5.15674	2.29653	0.0237041	0.0470408	-4.54022
SVEP1	0.659282	5.96399	4.93215	3.19267e-06	1.47506e-05	3.81088
ROPN1L	0.658933	6.0046	5.17673	1.14821e-06	5.78927e-06	4.79978
ZNF521	0.658798	6.22301	4.90418	3.58265e-06	1.6406e-05	3.69963
SLC12A4	0.658623	7.4962	8.10215	1.27314e-12	2.26484e-11	18.2226
2023-09-01	0.658543	7.23388	5.50104	2.84581e-07	1.6089e-06	6.15304
PRSS22	0.658532	7.45992	7.76916	6.65653e-12	1.00926e-10	16.5942
PDIA5	0.658392	8.41705	11.0686	3.86324e-19	3.55845e-17	33.0351
LDHB	0.658192	9.27112	6.86472	5.44142e-10	5.3505e-09	12.2675
ARID5A	0.657711	7.22137	7.65329	1.17948e-11	1.69253e-10	16.0314
PIK3AP1	0.657301	8.26406	5.09259	1.63717e-06	8.01527e-06	4.45639
SDK1	0.656852	7.22259	5.36379	5.16223e-07	2.78667e-06	5.57476
SLC7A2	0.656223	6.52391	4.88948	3.80581e-06	1.73427e-05	3.64132
PRR16	0.655651	6.10085	5.71733	1.0973e-07	6.73467e-07	7.07999
DCC	0.655356	5.76114	4.46758	2.06303e-05	8.19583e-05	2.01534
SHH	0.655056	8.19724	6.22053	1.12262e-08	8.41478e-08	9.30396
NOTCH3	0.654543	7.79305	5.9247	4.33197e-08	2.87368e-07	7.98564
QSOX1	0.654504	10.333	5.78514	8.11051e-08	5.11245e-07	7.37437
MAP3K8	0.653944	7.68364	7.22406	9.63373e-11	1.11196e-09	13.9669
PAPLN	0.653786	7.25658	8.04277	1.71168e-12	2.94726e-11	17.9311
CALD1	0.653646	8.12457	4.06193	9.61091e-05	0.000333789	0.545767
ARHGAP30	0.653492	6.98043	5.99857	3.10014e-08	2.1143e-07	8.31202
BAG3	0.653044	8.81911	12.0131	3.36738e-21	5.44954e-19	37.7198
IFI35	0.652598	8.42119	7.77173	6.57264e-12	9.98493e-11	16.6067
SPINK1	0.65232	10.0117	2.65489	0.00921469	0.0205768	-3.70135
TFEC	0.651839	6.03531	4.59278	1.26081e-05	5.20588e-05	2.48793
RAB34	0.64968	7.00282	6.0832	2.10847e-08	1.49213e-07	8.68827
TGFBR2	0.649205	9.87523	7.30099	6.62776e-11	7.962e-10	14.3343
RNASE6	0.649142	6.49334	4.70057	8.19973e-06	3.51133e-05	2.90162
CD19	0.649008	7.18598	4.31918	3.65975e-05	0.000138587	1.46651
ABI3BP	0.648893	7.8913	2.56656	0.0117336	0.0253984	-3.91806
RCN1	0.648606	9.6168	9.0382	1.14777e-14	3.31036e-13	22.8649
PLEKHO1	0.648531	7.08833	6.66023	1.43888e-09	1.30524e-08	11.3143
S100A3	0.648377	5.85488	5.35935	5.26208e-07	2.83335e-06	5.55617
DTHD1	0.647334	5.0862	5.74769	9.58595e-08	5.95233e-07	7.21158
ATP10D	0.647112	7.49002	9.04066	1.13357e-14	3.28157e-13	22.8772
RNU4ATAC	0.647103	8.76509	4.52484	1.64863e-05	6.65967e-05	2.23041
CXCL16	0.646975	8.62888	7.22974	9.37186e-11	1.08388e-09	13.9939
SIRPB1	0.645719	6.44015	3.94902	0.000145115	0.000485328	0.154424
PRDX4	0.644873	7.50661	8.24492	6.23891e-13	1.21871e-11	18.9253
SHISA5	0.644794	10.3267	13.97	2.31218e-25	1.17137e-22	47.1819
TRAT1	0.643653	5.77613	3.51293	0.000663678	0.00193547	-1.27916
ABCA13	0.643269	5.93185	6.42043	4.44075e-09	3.6197e-08	10.2109
NCALD	0.642939	6.41832	8.51207	1.63336e-13	3.64946e-12	20.246
NFE2L3	0.642153	7.93554	7.9674	2.49067e-12	4.13703e-11	17.5618
CYB5R2	0.641971	7.14231	7.09948	1.76112e-10	1.91602e-09	13.3745
VGLL3	0.641861	5.88841	4.25448	4.68166e-05	0.000173645	1.23121
HSP90B1	0.641844	12.2689	12.5033	2.94891e-22	6.02819e-20	40.1248
PLTP	0.641373	8.42676	3.56753	0.000552175	0.0016388	-1.1067
SNORD60	0.641346	6.62097	3.74483	0.000299998	0.000940052	-0.532622
GIMAP8	0.64126	6.71059	7.00144	2.82502e-10	2.93816e-09	12.9106
ALCAM	0.641258	8.68251	8.03242	1.80218e-12	3.08356e-11	17.8804
TK1	0.641053	8.59914	6.34114	6.42409e-09	5.04968e-08	9.84967
IL1RL1	0.640828	5.54783	5.15671	1.24969e-06	6.25353e-06	4.71778
MYRFL	0.640789	5.93612	2.77543	0.00656635	0.0152702	-3.39538
AKIRIN2	0.640115	9.09784	8.46664	2.05237e-13	4.49094e-12	20.0209
MANEA	0.639988	7.79635	4.09918	8.37602e-05	0.000294812	0.67661
PTPN14	0.639869	7.26968	6.88308	4.98389e-10	4.94213e-09	12.3537
ARHGAP24	0.638245	6.52684	6.11884	1.79127e-08	1.28719e-07	8.84748
COTL1	0.638203	9.21482	8.69106	6.63221e-14	1.6184e-12	21.1347
CACNA2D1	0.638197	6.20383	5.18162	1.12465e-06	5.68277e-06	4.81986
SLC4A11	0.637492	7.3579	7.34142	5.4426e-11	6.6611e-10	14.5279
TNFRSF10B	0.637313	8.40081	7.82509	5.04698e-12	7.84623e-11	16.8666
PLAT	0.637247	9.42295	4.00488	0.000118464	0.000404022	0.34702
NCF1	0.636972	7.89135	5.92967	4.23582e-08	2.8147e-07	8.00753
SRM	0.636876	9.62395	7.15573	1.34175e-10	1.50039e-09	13.6415
RHBDF2	0.636858	7.00987	7.93049	2.99215e-12	4.88984e-11	17.3812
SLFN13	0.636783	7.0633	7.46891	2.91851e-11	3.81238e-10	15.1404
OLR1	0.636771	5.57475	2.9471	0.00398119	0.00978977	-2.93964
CD79B	0.636536	7.26493	4.44198	2.27937e-05	8.98485e-05	1.91975
ADAMTS12	0.636194	6.35403	4.10893	8.07895e-05	0.000285174	0.710984
PIK3CG	0.635863	7.83119	4.14232	7.13589e-05	0.000254702	0.829193
KLK7	0.635574	6.49027	3.11963	0.00235852	0.00610158	-2.45855
C1QA	0.635421	7.50632	4.62299	1.11824e-05	4.67099e-05	2.60324
SCARA3	0.635037	7.65073	6.35133	6.12691e-09	4.83349e-08	9.89599
SNORA24	0.63442	10.125	4.11476	7.90594e-05	0.000279575	0.731593
GRAP	0.634161	7.44145	5.45615	3.46061e-07	1.92335e-06	5.96302
KCNAB2	0.634091	7.48577	5.69122	1.23224e-07	7.49374e-07	6.96709
FCHSD2	0.633768	8.35352	4.82386	4.97827e-06	2.21823e-05	3.38229
HTRA1	0.633652	8.43223	6.35108	6.13421e-09	4.83762e-08	9.89483
TRIM16	0.633602	8.72158	6.61407	1.78954e-09	1.58629e-08	11.1006
AGTRAP	0.633525	8.51805	10.5181	6.26656e-18	4.04532e-16	30.2827
PYHIN1	0.633435	6.28952	6.024	2.76165e-08	1.90294e-07	8.42485
SDC3	0.633034	7.57108	7.75602	7.10338e-12	1.06798e-10	16.5303
GPC6	0.632584	6.9353	4.42204	2.4628e-05	9.64105e-05	1.84559
NFATC2	0.63249	7.836	5.28108	7.36412e-07	3.85562e-06	5.23017
TPST1	0.631492	6.84159	4.64314	1.03196e-05	4.33079e-05	2.68043
TYMP	0.631279	8.84705	8.17813	8.71215e-13	1.61389e-11	18.5963
GPR155	0.631012	6.84746	5.45649	3.45547e-07	1.92141e-06	5.96446
HBB	0.62861	7.93035	2.37137	0.0196126	0.0399311	-4.37395
PRNP	0.628297	9.4808	4.80595	5.3549e-06	2.37019e-05	3.31199
ANP32E	0.627916	7.29536	7.51553	2.32218e-11	3.09766e-10	15.3651
SHC3	0.627004	6.77644	3.83881	0.000215422	0.00069754	-0.219778
CD68	0.626123	10.3247	6.52004	2.78579e-09	2.38326e-08	10.6672
SIRPG	0.624935	6.91413	5.89791	4.88863e-08	3.2005e-07	7.86776
CFHR1	0.624201	5.96024	4.70294	8.12178e-06	3.47987e-05	2.91082
MMRN2	0.624041	6.81217	6.2586	9.41685e-09	7.18567e-08	9.47573
PTPN7	0.624031	6.94518	7.01266	2.67658e-10	2.80211e-09	12.9636
HSPB8	0.623839	5.99456	4.40143	2.66747e-05	0.000103656	1.76913
CMTM3	0.623741	7.90088	5.80207	7.51917e-08	4.77457e-07	7.44813
ADARB1	0.623427	7.07388	7.30452	6.51464e-11	7.8499e-10	14.3512
GRAMD1A	0.623302	8.20805	5.72076	1.08071e-07	6.64508e-07	7.09482
FMOD	0.623125	8.10146	4.44198	2.27936e-05	8.98485e-05	1.91975
RUNX2	0.622992	7.28284	5.70721	1.14779e-07	7.02051e-07	7.03619
BCL6B	0.622723	7.11848	6.04582	2.5005e-08	1.73841e-07	8.5218
S100B	0.622688	6.09882	5.66276	1.39786e-07	8.38934e-07	6.84435
CERCAM	0.622621	6.91903	5.27774	7.46999e-07	3.90754e-06	5.21633
CXCL17	0.622467	6.31689	5.86209	5.74418e-08	3.7184e-07	7.71053
JAZF1	0.62242	6.90184	6.72223	1.07258e-09	9.93854e-09	11.6022
LIMS1	0.622307	8.98167	9.29905	3.06003e-15	1.01007e-13	24.1694
PKIA	0.622141	6.11822	6.90074	4.58013e-10	4.58289e-09	12.4365
CD248	0.621802	6.81061	4.32481	3.58181e-05	0.000135923	1.4871
LMCD1	0.621233	7.58614	6.09133	2.03154e-08	1.44075e-07	8.72456
MTCL1	0.620868	6.73815	9.17292	5.80065e-15	1.7952e-13	23.5383
LY9	0.620856	6.90762	5.74554	9.67846e-08	6.00657e-07	7.20223
CEP135	0.620471	6.52253	7.93161	2.97542e-12	4.86715e-11	17.3867
PRKAR2B	0.620465	8.05055	6.02355	2.76739e-08	1.90633e-07	8.42282
PIK3R5	0.619816	7.14432	5.51194	2.71352e-07	1.54121e-06	6.19929
AGRN	0.619599	8.27253	8.55434	1.3205e-13	2.99348e-12	20.4557
HOMER1	0.619522	5.47922	6.88736	4.883e-10	4.85053e-09	12.3737
GPR4	0.619201	7.48989	5.9994	3.08844e-08	2.10755e-07	8.31571
CPVL	0.618121	6.7021	5.1799	1.13289e-06	5.71821e-06	4.81279
CMKLR1	0.618121	7.09339	3.96636	0.000136286	0.000458233	0.213977
EDEM1	0.617816	8.90252	9.46968	1.28715e-15	4.62183e-14	25.0242
MTNR1A	0.617741	8.33249	2.82443	0.00570452	0.0134867	-3.26768
PPM1K	0.617401	5.69843	6.28933	8.16923e-09	6.29341e-08	9.61467
CDC6	0.616734	7.38739	4.85144	4.44792e-06	2.00221e-05	3.49091
ARRDC3	0.616661	9.99503	5.72927	1.04056e-07	6.42706e-07	7.13168
MIF	0.616642	9.73891	8.2194	7.08836e-13	1.36529e-11	18.7995
LOC648987	0.616568	6.30521	9.16273	6.10816e-15	1.88083e-13	23.4873
UBASH3B	0.616344	6.79451	9.87031	1.68164e-16	7.52187e-15	27.0336
EGR2	0.616181	7.27117	6.83065	6.40258e-10	6.21173e-09	12.108
MYH10	0.615713	6.71644	5.50152	2.83992e-07	1.60635e-06	6.15505
SWAP70	0.615661	9.19952	7.00332	2.79951e-10	2.91379e-09	12.9195
GALNT2	0.615587	9.28599	9.74013	3.25857e-16	1.35603e-14	26.3804
SGTB	0.614815	6.27601	5.80533	7.41007e-08	4.71171e-07	7.46237
SASH3	0.61469	7.35793	5.85067	6.04667e-08	3.90121e-07	7.66051
ALOX5AP	0.614549	7.89779	3.31805	0.0012599	0.00346931	-1.87759
FYB	0.61454	6.44815	4.14968	6.94259e-05	0.000248449	0.855358
TRIP13	0.614321	6.79715	6.13895	1.63358e-08	1.18263e-07	8.93748
ENTPD3	0.614225	6.14733	4.75023	6.71256e-06	2.92282e-05	3.09428
MEFV	0.61415	6.59254	4.1433	7.10988e-05	0.00025389	0.832672
TPRG1	0.614001	5.53944	7.52928	2.17068e-11	2.92233e-10	15.4314
RHOB	0.613917	9.13086	7.14678	1.40112e-10	1.55856e-09	13.599
TM6SF1	0.613811	5.589	5.4074	4.27573e-07	2.34396e-06	5.75763
GLI3	0.612979	6.02088	4.22976	5.14031e-05	0.000188973	1.14199
TMEM119	0.612603	7.55064	4.82876	4.87981e-06	2.17936e-05	3.40155
DENND3	0.612579	8.01976	5.72028	1.08298e-07	6.65731e-07	7.09278
TRIM16L	0.612473	8.46493	6.22982	1.07554e-08	8.09312e-08	9.34583
SYTL3	0.611951	6.36885	5.84661	6.15814e-08	3.96774e-07	7.64271
BLVRA	0.61163	6.4255	9.4175	1.67758e-15	5.92339e-14	24.7627
ACP5	0.611085	8.11499	5.25266	8.31479e-07	4.3117e-06	5.11248
CD1C	0.610663	6.01698	3.68675	0.000367138	0.00112963	-0.722999
MRC1	0.610299	7.52204	3.44687	0.00082703	0.00236683	-1.48506
QPCT	0.609393	6.65569	4.56565	1.40374e-05	5.75526e-05	2.38478
TIGIT	0.608581	6.21199	6.05198	2.43127e-08	1.69585e-07	8.54921
PDIA3	0.608447	11.1256	9.31292	2.85212e-15	9.49511e-14	24.2389
MILR1	0.60829	6.42348	5.68933	1.24261e-07	7.54898e-07	6.95892
RDX	0.608243	7.15532	3.64599	0.000422541	0.00128466	-0.855294
MSI2	0.608024	8.01297	11.3989	7.30745e-20	8.25693e-18	34.6801
SH2D1A	0.607541	5.50402	5.17374	1.16283e-06	5.8566e-06	4.78753
FFAR4	0.606889	9.56688	3.05143	0.00290787	0.00737537	-2.65143
ACVR1	0.606525	7.60688	9.53164	9.39711e-16	3.49267e-14	25.3348
AOX1	0.606491	5.55425	3.45792	0.000797298	0.00228708	-1.45083
FERMT3	0.605955	7.98974	5.02885	2.13761e-06	1.02394e-05	4.19845
COL5A1	0.605646	7.58255	5.64982	1.48021e-07	8.83802e-07	6.78865
CLIP4	0.605342	5.83046	5.34703	5.54889e-07	2.97063e-06	5.50467
PLEKHA2	0.605135	8.66908	5.34336	5.63716e-07	3.01433e-06	5.48936
GIMAP2	0.605091	6.70908	6.53598	2.58488e-09	2.22363e-08	10.7405
TYROBP	0.604352	9.25564	4.30509	3.86217e-05	0.00014552	1.41505
SERPINI1	0.604116	5.0288	5.50656	2.77802e-07	1.57401e-06	6.17646
PLA2G2D	0.603735	7.68134	4.16234	6.6221e-05	0.00023771	0.900398
GRHL3	0.603217	6.37382	5.86486	5.67309e-08	3.67851e-07	7.72267
CTNNAL1	0.603141	7.06833	7.09688	1.78341e-10	1.93665e-09	13.3621
ACTN1	0.60232	10.7398	8.19904	7.848e-13	1.48329e-11	18.6992
MID2	0.601861	6.93268	6.40844	4.69634e-09	3.80408e-08	10.1561
TRPV2	0.601661	6.66986	6.84096	6.09532e-10	5.94848e-09	12.1562
HLA-DQB2	0.601544	8.00203	6.32038	7.07395e-09	5.51272e-08	9.75543
CD276	0.601537	8.60135	8.11088	1.2189e-12	2.18839e-11	18.2655
CLEC4D	0.601361	5.0122	3.41743	0.000911409	0.00258545	-1.57581
ZEB2	0.600718	6.72515	4.30924	3.80141e-05	0.000143509	1.43021
FMO3	0.60062	5.41807	4.76756	6.25788e-06	2.7402e-05	3.16184
ROR2	0.600181	6.94248	8.97058	1.61617e-14	4.51597e-13	22.5272
RNY3P2	0.597988	6.14457	4.09298	8.57033e-05	0.00030106	0.654783
DNAJB11	0.597526	8.80927	8.93601	1.92495e-14	5.26515e-13	22.3548
IL27RA	0.597338	6.79017	7.24382	8.75208e-11	1.02132e-09	14.0611
PTGS1	0.597228	8.04902	3.25987	0.00151832	0.00411095	-2.05095
FOXM1	0.597085	7.89689	5.85808	5.84861e-08	3.78285e-07	7.69297
TIPARP	0.596022	8.9415	6.16978	1.418e-08	1.0398e-07	9.07573
RAMP3	0.595918	7.98429	8.21566	7.22222e-13	1.38752e-11	18.7811
PCNX	0.5956	8.5506	5.15175	1.27613e-06	6.37355e-06	4.6975
GPR176	0.594653	6.43223	6.00961	2.94849e-08	2.02093e-07	8.36096
RNU4-62P	0.594496	9.28489	5.39492	4.51286e-07	2.46237e-06	5.70523
LAIR1	0.594075	7.45207	5.61175	1.75104e-07	1.03203e-06	6.62518
CD3E	0.59402	8.05283	3.91319	0.000165136	0.000547259	0.0318968
LRG1	0.593909	8.00177	5.49913	2.86972e-07	1.62006e-06	6.14491
S100A4	0.593765	7.39842	4.862	4.25989e-06	1.92388e-05	3.53257
ARID5B	0.593115	8.54801	4.64951	1.00606e-05	4.23734e-05	2.70488
AQP1	0.59305	8.42266	4.03206	0.000107254	0.000369086	0.441462
SEMA4D	0.592782	7.11199	8.01653	1.9506e-12	3.30354e-11	17.8025
ALPK2	0.592545	5.36093	4.67332	9.14655e-06	3.87689e-05	2.79648
KRT6A	0.592211	7.54439	3.50783	0.00067513	0.00196707	-1.29518
MEF2C	0.591307	8.56778	2.88441	0.00479081	0.0115407	-3.10875
RASAL3	0.590513	7.39494	6.39892	4.9095e-09	3.95749e-08	10.1127
UBE2S	0.590247	7.65694	8.74562	5.0366e-14	1.27302e-12	21.4061
CHSY1	0.589856	8.25511	6.80106	7.37285e-10	7.06484e-09	11.9696
PTGDS	0.589091	7.47058	5.86831	5.58572e-08	3.6259e-07	7.7378
MAPKAPK2	0.589013	9.32594	8.14689	1.01836e-12	1.85116e-11	18.4426
TTC28	0.588146	6.63447	5.77731	8.3993e-08	5.28021e-07	7.34029
BACH2	0.587675	6.12724	4.44189	2.28012e-05	8.9863e-05	1.91943
CLEC2B	0.587454	5.68387	4.65543	9.82513e-06	4.14491e-05	2.72765
LOC101060546	0.587035	6.57133	3.39872	0.000969153	0.00273461	-1.63315
RGS7BP	0.586234	5.79438	4.44543	2.24896e-05	8.87851e-05	1.93262
PTCH2	0.58618	7.23212	4.5971	1.23939e-05	5.12831e-05	2.50439
FICD	0.585932	7.85297	7.72601	8.239e-12	1.22061e-10	16.3843
WWC2	0.585329	6.51623	6.56308	2.27562e-09	1.97508e-08	10.8653
SYVN1	0.584995	9.37634	9.48223	1.20771e-15	4.35671e-14	25.0871
GPCPD1	0.584451	8.45566	6.98528	3.05327e-10	3.15677e-09	12.8344
DIO2	0.584383	5.45496	4.68269	8.80954e-06	3.74462e-05	2.8326
CCDC167	0.584059	6.98985	8.07635	1.44795e-12	2.53706e-11	18.0959
RERG	0.583964	5.96379	3.9491	0.000145075	0.000485263	0.154687
MARS	0.58394	9.05384	8.15971	9.5519e-13	1.75274e-11	18.5057
RPN2	0.583723	10.3633	10.76	1.83956e-18	1.39639e-16	31.4935
WAS	0.583163	7.45434	5.85193	6.01253e-08	3.88133e-07	7.66603
GPR174	0.583132	6.69473	2.95356	0.00390531	0.00962044	-2.92203
SRPRB	0.583036	9.14484	7.62271	1.37125e-11	1.93553e-10	15.8832
AMICA1	0.582969	8.01696	3.56264	0.000561401	0.00166259	-1.12225
VWA1	0.582811	8.46117	9.94262	1.16454e-16	5.43212e-15	27.3965
RFX5	0.582579	7.90757	7.33933	5.49822e-11	6.71895e-10	14.5179
LOC441081	0.581346	7.90544	3.95656	0.000141209	0.000472876	0.180306
BCL3	0.580937	9.83184	7.7669	6.73129e-12	1.01795e-10	16.5832
SDC2	0.580849	8.02727	4.93594	3.14317e-06	1.45334e-05	3.82597
FGFR1	0.580157	7.08535	6.05338	2.41579e-08	1.68606e-07	8.55544
MAP3K6	0.579922	7.92607	10.4512	8.79797e-18	5.42402e-16	29.9476
STAT5A	0.579721	7.55777	6.98081	3.11947e-10	3.21949e-09	12.8133
CARD16	0.579522	6.52852	6.47486	3.44301e-09	2.89347e-08	10.4599
IL17REL	0.579166	6.78571	5.15146	1.2777e-06	6.38e-06	4.69632
STARD4	0.578692	8.08706	6.93177	3.94742e-10	3.99265e-09	12.5824
NEDD4	0.578633	6.81689	5.0081	2.33057e-06	1.10749e-05	4.11492
REL	0.57846	8.86619	6.71797	1.09449e-09	1.01214e-08	11.5824
MET	0.577889	9.39832	3.77736	0.00026766	0.000848761	-0.424967
EPSTI1	0.577838	7.00808	5.17496	1.15683e-06	5.83016e-06	4.79254
P2RY14	0.577479	7.03043	3.44631	0.000828551	0.00237031	-1.48677
BLM	0.577376	6.9914	5.5434	2.36459e-07	1.35825e-06	6.33308
GRHL1	0.577366	5.95607	8.03205	1.80551e-12	3.08699e-11	17.8786
ARPC1B	0.577248	10.9457	10.8385	1.2361e-18	9.9331e-17	31.8862
BTN3A2	0.576984	8.37641	6.53499	2.59688e-09	2.2323e-08	10.736
CEP85L	0.576691	5.51393	5.10337	1.5647e-06	7.68146e-06	4.50019
SLC1A3	0.576533	5.76133	3.95901	0.000139963	0.000469248	0.188718
PRF1	0.576199	7.22644	5.49765	2.88829e-07	1.62936e-06	6.13864
NXN	0.575833	7.27238	5.04846	1.96956e-06	9.49037e-06	4.27761
PLXDC1	0.575782	7.44825	4.28095	4.2341e-05	0.000158366	1.32718
TSHZ3	0.575382	6.78278	5.14065	1.33736e-06	6.65369e-06	4.65214
SERPINH1	0.575353	9.40202	4.64889	1.00854e-05	4.24704e-05	2.7025
ATF3	0.575271	6.71079	4.58053	1.32352e-05	5.44645e-05	2.4413
LILRA2	0.574831	5.76032	4.22799	5.17479e-05	0.00019017	1.1356
TMEM109	0.574682	9.44628	5.67733	1.31046e-07	7.91782e-07	6.90718
TRAM2	0.574606	9.76056	6.96663	3.33943e-10	3.42225e-09	12.7465
EREG	0.57399	7.97325	3.14085	0.00220834	0.00575328	-2.39781
ADAM8	0.573899	7.2721	4.83209	4.81383e-06	2.15319e-05	3.41468
CDYL2	0.573845	7.38693	7.21806	9.91826e-11	1.13972e-09	13.9383
SEC24A	0.573819	9.29214	10.3314	1.61608e-17	9.20808e-16	29.347
FNDC1	0.573133	6.46534	4.17062	6.42013e-05	0.000231208	0.929921
SCPEP1	0.572656	7.98582	5.76023	9.06494e-08	5.65594e-07	7.26601
PNP	0.572423	9.15566	5.80957	7.27073e-08	4.62943e-07	7.48086
CCNB1	0.572234	7.49641	5.25602	8.19624e-07	4.25591e-06	5.12639
ITPRIP	0.571774	7.11022	5.62221	1.67215e-07	9.89029e-07	6.67002
IGJ	0.571412	12.2611	3.24109	0.00161178	0.00433979	-2.10637
SYDE1	0.570684	6.87882	6.54386	2.49092e-09	2.15074e-08	10.7768
NUP188	0.570352	8.44483	9.02086	1.2531e-14	3.60078e-13	22.7783
HSPA5	0.570198	11.2685	9.13964	6.86649e-15	2.08899e-13	23.3718
HK2	0.569876	10.7775	3.28386	0.00140627	0.00383745	-1.97977
TMEM39A	0.569532	8.668	8.10133	1.27833e-12	2.27233e-11	18.2186
IER2	0.569368	8.28416	7.78483	6.16026e-12	9.41986e-11	16.6704
HIST1H3J	0.569076	7.60579	4.42356	2.44842e-05	9.59117e-05	1.8512
LPXN	0.569021	8.4703	4.05985	9.68473e-05	0.000336103	0.538491
BRCA2	0.569011	6.35051	6.77255	8.44469e-10	7.9771e-09	11.8366
SLFN12L	0.568875	7.00673	5.96121	3.67262e-08	2.46222e-07	8.14669
TNFSF15	0.568587	6.86308	5.79068	7.91228e-08	5.00374e-07	7.39848
TMPRSS3	0.568091	5.96262	6.19561	1.2592e-08	9.3098e-08	9.19176
MAGED1	0.56804	9.48862	8.04985	1.65236e-12	2.86081e-11	17.9659
SLC16A7	0.567533	6.79765	5.34558	5.58349e-07	2.98709e-06	5.49864
MCC	0.567529	6.82535	5.85929	5.81702e-08	3.7645e-07	7.69825
IGFLR1	0.567293	7.26393	7.16124	1.30641e-10	1.46298e-09	13.6677
SLC23A2	0.566917	7.42064	6.14974	1.55467e-08	1.13078e-07	8.98584
MOP-1	0.566567	4.91603	5.40163	4.38392e-07	2.39875e-06	5.73337
GAPT	0.566223	6.24355	2.36496	0.0199364	0.0404878	-4.38837
FNDC3B	0.566178	9.79774	9.10914	8.01387e-15	2.40664e-13	23.2193
RUNX1	0.566122	9.02743	7.75314	7.20541e-12	1.08123e-10	16.5162
TXLNB	0.565626	5.46011	4.98186	2.59907e-06	1.22361e-05	4.00955
GOLT1B	0.565502	7.33866	6.5016	3.0376e-09	2.57693e-08	10.5825
WDR54	0.565133	6.1289	9.60863	6.35584e-16	2.44905e-14	25.7208
RAPGEF4	0.565103	6.30365	5.93577	4.12058e-08	2.73969e-07	8.03443
PLK1	0.564736	8.67034	4.97414	2.68364e-06	1.25972e-05	3.97862
RAB29	0.563467	7.65443	6.13579	1.65745e-08	1.19805e-07	8.92331
FST	0.563354	6.02738	3.49044	0.000715538	0.00207348	-1.34961
ZNF267	0.563297	7.18087	5.05083	1.95019e-06	9.40548e-06	4.28717
SNORA23	0.563271	10.5335	2.73703	0.00732307	0.0168234	-3.49412
GARS	0.56326	9.76316	8.35428	3.60737e-13	7.42634e-12	19.4651
KIAA0895	0.563212	6.44366	7.89932	3.4929e-12	5.60982e-11	17.2289
HSH2D	0.56302	7.22772	7.91036	3.30659e-12	5.33264e-11	17.2828
MAGED2	0.562868	8.5044	8.21633	7.19811e-13	1.38403e-11	18.7844
FLRT2	0.56145	5.95376	4.29841	3.96174e-05	0.000149007	1.39072
TFF2	0.561288	6.77241	3.85503	0.000203347	0.000662122	-0.165208
RGS16	0.56073	7.26508	5.06273	1.85549e-06	8.98594e-06	4.33531
SGCE	0.560456	6.96936	3.52109	0.000645759	0.00188794	-1.25352
ETV7	0.560263	6.54962	6.75496	9.18151e-10	8.58612e-09	11.7546
CHL1	0.560228	6.50923	3.92926	0.00015585	0.000518477	0.0867511
FCRL1	0.560134	6.52875	3.41153	0.000929256	0.00263141	-1.59392
PLEKHO2	0.559704	7.57823	6.14023	1.62402e-08	1.17608e-07	8.94321
VNN3	0.559422	4.93589	4.27296	4.36472e-05	0.000162771	1.29816
ISG20	0.559272	8.02421	9.44534	1.4565e-15	5.19114e-14	24.9022
ANXA2	0.559208	10.5068	7.44319	3.31023e-11	4.27614e-10	15.0166
APOL4	0.55858	6.0971	5.9523	3.8237e-08	2.55542e-07	8.10737
IFIT2	0.558489	6.71945	2.92234	0.00428465	0.0104543	-3.00681
RORA	0.55836	6.64556	6.15393	1.52512e-08	1.11102e-07	9.00458
MANF	0.558289	9.88847	10.5732	4.73897e-18	3.22915e-16	30.5587
BMP6	0.558163	7.58316	5.169	1.1864e-06	5.96633e-06	4.7681
PFKP	0.557917	9.48826	5.7685	8.73641e-08	5.4706e-07	7.30196
BMP7	0.556926	6.53615	5.86935	5.55963e-08	3.61198e-07	7.74237
FAM78A	0.556744	6.75116	6.1266	1.72875e-08	1.246e-07	8.88217
CELSR1	0.556486	7.20624	7.17235	1.23795e-10	1.39436e-09	13.7206
CTSL	0.556304	8.66971	3.51306	0.000663401	0.00193491	-1.27877
HLA-DOA	0.556139	7.38089	4.45587	2.15943e-05	8.54966e-05	1.97156
CDC42EP2	0.5561	7.85754	7.53494	2.11116e-11	2.85044e-10	15.4588
MSTO1	0.556071	7.79369	9.34112	2.47183e-15	8.32421e-14	24.3801
BHLHA15	0.555986	8.60601	6.51576	2.8423e-09	2.42627e-08	10.6476
P2RX7	0.555469	6.17448	4.70888	7.93028e-06	3.40533e-05	2.93378
PIK3CD	0.555284	7.25077	6.09881	1.96328e-08	1.39702e-07	8.75794
ADORA2A	0.55462	7.1902	5.92217	4.38183e-08	2.90345e-07	7.97448
LIF	0.554549	6.91428	4.91788	3.38616e-06	1.55889e-05	3.75408
HLA-DQA2	0.554518	8.31751	4.18555	6.07084e-05	0.000220194	0.983256
ENO2	0.554012	6.91048	7.12029	1.59265e-10	1.74824e-09	13.4732
TMEM258	0.553172	9.57983	7.47506	2.83187e-11	3.70752e-10	15.17
CHST3	0.553036	7.08256	8.84103	3.11111e-14	8.14622e-13	21.8812
MYC	0.552706	8.23847	7.54587	2.00091e-11	2.71416e-10	15.5115
LIMK1	0.552507	8.2377	8.13933	1.05756e-12	1.91793e-11	18.4054
MKI67	0.552456	8.66949	5.2576	8.14137e-07	4.23213e-06	5.1329
KIF20A	0.552136	7.087	4.38652	2.82558e-05	0.000109363	1.714
LYPD5	0.551749	6.88883	6.36116	5.85314e-09	4.6332e-08	9.9407
PCBP3	0.551309	6.83339	6.68358	1.28827e-09	1.17733e-08	11.4226
KIAA0226L	0.551179	7.70531	5.6866	1.25772e-07	7.62883e-07	6.94716
SSR3	0.551	9.48089	6.87641	5.14553e-10	5.07884e-09	12.3223
PDE7A	0.550711	6.23429	4.81702	5.11895e-06	2.27396e-05	3.35543
IL11	0.549863	7.30293	3.00355	0.00336196	0.00840905	-2.78473
SEC13	0.54969	9.27554	9.37353	2.09706e-15	7.28313e-14	24.5424
HTRA3	0.549689	7.32633	5.15979	1.23353e-06	6.1833e-06	4.73038
CX3CL1	0.54921	7.39916	6.64789	1.52532e-09	1.37615e-08	11.2571
SNAI1	0.548274	6.29691	5.34963	5.48709e-07	2.94024e-06	5.51554
THSD7A	0.548162	6.04112	4.94519	3.02536e-06	1.40324e-05	3.86286
NBEAL2	0.547888	8.65656	7.73304	7.95769e-12	1.18194e-10	16.4185
STT3A	0.547479	10.9338	8.36544	3.41111e-13	7.05972e-12	19.5202
HDAC7	0.546595	8.0598	8.33822	3.90982e-13	7.97153e-12	19.3857
HPSE	0.546471	7.76578	5.22731	9.26317e-07	4.76637e-06	5.0078
PSMB10	0.545905	8.37975	8.67908	7.0451e-14	1.70905e-12	21.0751
RASA3	0.54581	7.36594	4.44007	2.29634e-05	9.04139e-05	1.91264
FGD2	0.545806	7.20642	6.05206	2.43044e-08	1.69578e-07	8.54954
CRYAB	0.545412	6.58583	3.43068	0.000872459	0.00248609	-1.53502
HSD11B1	0.545326	5.37836	4.84586	4.55068e-06	2.04451e-05	3.46889
ENO1	0.5452	11.858	9.23522	4.22972e-15	1.35027e-13	23.8499
SCRN1	0.544983	7.83732	4.61221	1.16719e-05	4.85631e-05	2.56206
OXCT1	0.544664	7.87734	5.26889	7.7581e-07	4.05279e-06	5.17965
SLC40A1	0.543873	11.05	3.05047	0.0029164	0.00739298	-2.65412
RNF145	0.543802	8.55326	8.09839	1.29723e-12	2.3024e-11	18.2042
DLGAP1-AS1	0.543795	6.97014	8.25788	5.84715e-13	1.15183e-11	18.9892
PLEKHG1	0.543762	7.45774	6.72712	1.04797e-09	9.72986e-09	11.6249
TESPA1	0.543737	5.87588	4.12916	7.49402e-05	0.000266261	0.782548
OLFML1	0.543188	6.15148	3.39127	0.000993112	0.00279342	-1.65593
SNX20	0.542735	6.23136	7.1624	1.29909e-10	1.45688e-09	13.6732
ITGAV	0.542545	9.66836	7.30259	6.57629e-11	7.91192e-10	14.3419
GPR141	0.541932	5.52236	4.37334	2.97291e-05	0.00011476	1.66535
CSNK1E	0.541805	8.44113	8.64552	8.34343e-14	1.98201e-12	20.9083
BATF	0.541755	6.76509	6.46618	3.58578e-09	2.99509e-08	10.4201
PILRA	0.541521	6.96183	3.80258	0.000244912	0.000783174	-0.34107
TMOD2	0.541337	6.80145	4.21807	5.3722e-05	0.000196691	1.09988
PTPRS	0.541241	7.38058	6.34009	6.45539e-09	5.07203e-08	9.84491
C12orf55	0.540976	4.85535	4.66125	9.59933e-06	4.05626e-05	2.75001
ARMCX2	0.540834	6.1234	8.55806	1.29604e-13	2.94089e-12	20.4741
RNU4-34P	0.540685	5.69227	4.77628	6.04062e-06	2.65404e-05	3.19588
MIXL1	0.540097	6.97055	8.03077	1.81709e-12	3.10059e-11	17.8723
SND1	0.539455	9.54335	10.4838	7.45777e-18	4.70991e-16	30.1108
CHST2	0.539437	7.94388	6.89875	4.62397e-10	4.6208e-09	12.4272
DYRK3	0.539315	6.07587	7.69088	9.79919e-12	1.43173e-10	16.2137
NLRP1	0.538863	6.77266	5.86896	5.56939e-08	3.61731e-07	7.74066
IL15RA	0.538265	8.52445	9.908	1.38857e-16	6.37031e-15	27.2227
RNU2-2P	0.537741	10.2557	3.2343	0.0016469	0.00442159	-2.12636
C1QTNF1	0.537611	8.04033	6.83797	6.18284e-10	6.02447e-09	12.1422
CLCN4	0.537478	5.69671	8.41577	2.64979e-13	5.6137e-12	19.7691
PRR11	0.537418	6.97628	5.49633	2.90501e-07	1.63782e-06	6.13303
MRGPRF	0.537034	6.57191	5.49985	2.86062e-07	1.6157e-06	6.14799
C19orf10	0.536677	9.32182	8.98442	1.50684e-14	4.25641e-13	22.5963
NLRC5	0.536176	8.27884	6.70697	1.15312e-09	1.06298e-08	11.5312
KIF18A	0.535772	6.68699	4.3425	3.34712e-05	0.000127913	1.55191
FAM167A	0.534726	5.78259	6.74409	9.66831e-10	9.01241e-09	11.7039
C11orf96	0.534622	7.72176	6.77054	8.52596e-10	8.03433e-09	11.8272
RN7SL769P	0.534557	8.96389	4.61066	1.17443e-05	4.88382e-05	2.55612
LIMS3L	0.533943	8.38611	7.39458	4.19865e-11	5.29179e-10	14.7829
IL17A	0.533812	6.72503	5.58953	1.93108e-07	1.12759e-06	6.52999
RNY4P19	0.533203	6.7251	5.50698	2.77302e-07	1.57156e-06	6.17821
SLC29A1	0.533124	7.92754	7.60619	1.48741e-11	2.0756e-10	15.8032
SLC35B1	0.532354	9.73892	8.36331	3.4478e-13	7.12932e-12	19.5097
PCED1B	0.532209	6.10248	5.91329	4.56112e-08	3.01111e-07	7.93538
HIVEP3	0.531896	6.63754	6.52324	2.74428e-09	2.35034e-08	10.6819
RMRP	0.531676	11.649	6.20319	1.21599e-08	9.04773e-08	9.22588
ABI3	0.531486	7.76248	6.94778	3.65563e-10	3.72013e-09	12.6577
MAP1B	0.531485	7.11722	3.72957	0.000316403	0.00098536	-0.582838
HVCN1	0.530841	6.71795	4.11541	7.8868e-05	0.000279025	0.733901
DUSP14	0.530319	6.38536	5.77602	8.44787e-08	5.30502e-07	7.33467
CEACAM6	0.530208	11.964	2.72404	0.00759648	0.0173711	-3.52725
ACTA2	0.530038	9.8812	2.79161	0.00626943	0.0146572	-3.35342
SFTPA2	0.530031	6.94227	4.08558	8.8083e-05	0.000308489	0.628721
PIM3	0.529843	7.80919	9.06012	1.02722e-14	3.01871e-13	22.9744
ACOXL	0.529686	5.72238	6.45853	3.71651e-09	3.09099e-08	10.3851
CLIC4	0.529581	9.70972	4.07925	9.01655e-05	0.000315072	0.606488
CTPS1	0.529471	7.2836	6.25913	9.3939e-09	7.17051e-08	9.47812
PTTG1	0.529136	6.85619	6.79916	7.43998e-10	7.12038e-09	11.9608
FCER2	0.528634	6.4638	2.67555	0.00870135	0.0195787	-3.64975
DCPS	0.528554	7.33952	8.90785	2.21957e-14	5.96597e-13	22.2143
HCST	0.528509	7.01002	5.88797	5.11263e-08	3.33926e-07	7.82408
CTSC	0.528495	9.77212	6.19599	1.25696e-08	9.30208e-08	9.1935
CSF1R	0.528467	7.88144	4.32089	3.63595e-05	0.000137798	1.47275
TAPBP	0.528215	10.6547	10.4359	9.5114e-18	5.80245e-16	29.8706
FPR3	0.528029	7.45183	2.68176	0.00855213	0.0192764	-3.63417
TMEM263	0.527921	8.4477	6.91959	4.18471e-10	4.21801e-09	12.5251
GPR180	0.527792	7.98398	7.88092	3.82692e-12	6.09588e-11	17.139
GLYATL1	0.527654	5.51417	5.04132	2.02921e-06	9.75426e-06	4.24877
ARMCX3	0.52754	7.11118	8.21517	7.2399e-13	1.38977e-11	18.7787
WFS1	0.527427	7.30896	6.80271	7.31516e-10	7.01822e-09	11.9773
CYGB	0.526579	8.46409	4.50889	1.75518e-05	7.05582e-05	2.17032
ETV5	0.526565	6.21199	5.18906	1.08977e-06	5.52325e-06	4.85038
KIAA1462	0.526405	6.93657	6.11891	1.79074e-08	1.28719e-07	8.84777
RASIP1	0.526332	6.73337	7.87789	3.88473e-12	6.17529e-11	17.1242
CENPE	0.526275	6.44393	4.41607	2.52051e-05	9.8372e-05	1.82341
SSR4	0.525979	8.65906	8.58273	1.14466e-13	2.62365e-12	20.5965
MAD2L2	0.525878	7.4322	8.47814	1.93709e-13	4.26672e-12	20.0779
FBXO6	0.525805	7.47566	9.77196	2.77187e-16	1.18091e-14	26.5402
AFAP1L2	0.525535	6.89752	10.6204	3.73027e-18	2.6027e-16	30.7951
IFT22	0.524909	7.44603	10.9952	5.59663e-19	4.84847e-17	32.669
CTHRC1	0.524646	7.43338	5.64688	1.49953e-07	8.94017e-07	6.77603
BOC	0.524579	6.25124	6.14716	1.57321e-08	1.14355e-07	8.97426
RNU5E-1	0.52449	9.00722	2.64497	0.00947083	0.0210861	-3.726
NFATC1	0.524477	7.3671	6.06948	2.24481e-08	1.5795e-07	8.6271
EMR1	0.524412	5.99221	2.82087	0.00576339	0.0136134	-3.27701
CEP19	0.524165	5.14158	7.23947	8.93914e-11	1.03952e-09	14.0404
CDC20	0.524043	8.26091	4.6975	8.30127e-06	3.55024e-05	2.88978
DLGAP5	0.524007	7.02839	3.93184	0.000154409	0.000513903	0.0955584
MAFF	0.523863	7.13722	7.22384	9.64406e-11	1.1126e-09	13.9658
SLC38A2	0.523852	10.5998	6.38306	5.28602e-09	4.22302e-08	10.0404
NOD2	0.523448	6.49796	5.35219	5.42677e-07	2.91395e-06	5.52626
NUSAP1	0.523201	8.0276	4.25065	4.75011e-05	0.000176016	1.21735
PLCG2	0.522969	9.44919	5.15761	1.24495e-06	6.23249e-06	4.72146
RNU6-725P	0.52279	5.36237	6.47156	3.49662e-09	2.93112e-08	10.4448
SMOC2	0.522715	7.16086	3.75156	0.000293013	0.000920888	-0.510394
PHTF1	0.522395	6.51991	7.43448	3.45445e-11	4.44274e-10	14.9746
ITGA6	0.522373	11.1717	5.5989	1.85302e-07	1.08745e-06	6.57012
SEMA3A	0.522203	6.51503	4.55562	1.46043e-05	5.96144e-05	2.34677
MEI1	0.521852	6.22871	6.42949	4.25681e-09	3.48929e-08	10.2523
TMEM255B	0.521688	6.73029	6.55355	2.37993e-09	2.06025e-08	10.8214
ADAM28	0.521602	7.82879	3.40929	0.000936121	0.00264814	-1.60079
PPT1	0.521036	8.63433	3.61884	0.000463726	0.00139603	-0.942751
PAPSS1	0.520495	7.91232	7.0614	2.11641e-10	2.26676e-09	13.1941
PITPNB	0.520354	8.45542	8.4076	2.76076e-13	5.8118e-12	19.7287
SIRPA	0.519932	8.25986	4.77031	6.18865e-06	2.71397e-05	3.17255
GSAP	0.51988	7.07826	4.87276	4.0762e-06	1.84737e-05	3.57509
CFL2	0.519729	6.91507	4.696	8.35137e-06	3.56905e-05	2.88399
KLK11	0.518921	6.93437	5.05777	1.89435e-06	9.15512e-06	4.31526
IDH2	0.518779	10.2293	6.18418	1.32717e-08	9.7689e-08	9.1404
SEC61A1	0.518663	10.403	11.0738	3.76303e-19	3.47991e-17	33.0611
SLC2A1	0.518338	10.3411	3.6019	0.000491332	0.00147248	-0.997089
EPB41L4A	0.51773	7.59435	4.87341	4.06525e-06	1.84277e-05	3.57769
P4HB	0.517695	12.0099	9.68251	4.36679e-16	1.75153e-14	26.0914
KANSL1L	0.517555	6.64106	6.42371	4.37319e-09	3.57338e-08	10.2259
SNCAIP	0.516395	6.37736	6.49327	3.15857e-09	2.67081e-08	10.5443
SFXN3	0.516148	7.73547	7.56961	1.78057e-11	2.45528e-10	15.6263
MTHFD1L	0.516074	7.53896	7.96581	2.5104e-12	4.16388e-11	17.554
TLL1	0.516025	5.78694	4.48015	1.96424e-05	7.83544e-05	2.06238
TUBB6	0.515719	8.7235	8.11177	1.21347e-12	2.182e-11	18.2699
SDF2L1	0.515686	7.77093	8.80095	3.80925e-14	9.79811e-13	21.6815
CCNB2	0.51511	8.01408	4.10062	8.33146e-05	0.000293376	0.681687
PPP6R1	0.51508	9.1136	9.78505	2.59355e-16	1.11308e-14	26.6058
TRIM8	0.51407	9.16017	7.47754	2.79771e-11	3.67105e-10	15.1819
AARS	0.513622	9.31108	7.47603	2.81856e-11	3.69218e-10	15.1746
SLC9A9	0.513545	6.90114	4.08899	8.69774e-05	0.000305121	0.64074
CTSB	0.5133	10.6112	6.61024	1.82215e-09	1.61335e-08	11.083
TMEM47	0.512396	8.80795	2.94308	0.00402904	0.00989489	-2.95057
FAM72B	0.512309	6.36095	5.22477	9.36405e-07	4.81615e-06	4.99731
KRT17	0.512252	7.66731	3.96103	0.000138944	0.000466429	0.195648
GPR114	0.51128	7.17665	6.77095	8.50936e-10	8.02843e-09	11.8291
MAP3K5	0.510568	8.69441	8.15291	9.8822e-13	1.80482e-11	18.4722
BICD1	0.510065	7.00791	6.43994	4.05409e-09	3.34443e-08	10.3
SLED1	0.51006	5.93369	2.94632	0.00399041	0.0098083	-2.94176
KIF14	0.510031	6.11965	5.18801	1.09461e-06	5.54298e-06	4.84608
PDLIM7	0.509643	7.49764	6.49394	3.14861e-09	2.66462e-08	10.5474
ZFP36L1	0.509199	9.10006	5.54114	2.38811e-07	1.37041e-06	6.32345
APH1B	0.509113	6.40144	6.9634	3.39154e-10	3.46955e-09	12.7313
SH3RF3	0.50835	8.27856	6.23169	1.06631e-08	8.02884e-08	9.35425
EMILIN2	0.5083	7.84414	5.5061	2.78366e-07	1.57644e-06	6.17449
FAM101B	0.50826	8.495	3.94272	0.000148458	0.000495299	0.132825
LAMB1	0.508257	9.34207	5.43291	3.82826e-07	2.11357e-06	5.86496
CD300A	0.50821	7.28539	4.9198	3.35957e-06	1.54787e-05	3.76169
LIPA	0.508164	8.65488	4.02947	0.000108279	0.000372255	0.432427
AIF1	0.50814	7.37112	4.45209	2.19146e-05	8.66616e-05	1.95744
RNU1-106P	0.50757	6.33406	5.64238	1.52967e-07	9.11233e-07	6.75667
ERI1	0.507562	7.22151	7.94794	2.74365e-12	4.52179e-11	17.4666
PHLDA2	0.50749	8.88182	6.87894	5.0836e-10	5.02622e-09	12.3342
ACOT9	0.506353	8.3778	8.76371	4.59709e-14	1.17211e-12	21.4961
SLCO5A1	0.506281	6.51957	7.80875	5.47223e-12	8.44987e-11	16.787
GJA4	0.50598	7.3929	6.24273	1.01332e-08	7.67196e-08	9.40407
ST5	0.505666	7.91383	8.07637	1.44776e-12	2.53706e-11	18.0961
FAM167B	0.505534	6.93199	7.47929	2.77377e-11	3.64991e-10	15.1904
ARHGAP11A	0.505231	6.74995	4.11377	7.93506e-05	0.00028052	0.728093
FANCD2	0.504908	6.72855	5.65887	1.42208e-07	8.51276e-07	6.82763
PHF21A	0.50479	8.10933	5.1237	1.4364e-06	7.10093e-06	4.58299
FNDC4	0.504481	6.91228	5.07232	1.7824e-06	8.65714e-06	4.37418
PDIA6	0.504445	10.692	7.51025	2.38317e-11	3.16273e-10	15.3396
SNORA20	0.504311	9.56305	2.42097	0.0172583	0.0356676	-4.26114
DCHS1	0.504143	7.28595	6.66504	1.40651e-09	1.27836e-08	11.3366
ESAM	0.504117	6.66502	5.1069	1.54163e-06	7.58096e-06	4.51457
RN7SL45P	0.504095	7.5211	6.18979	1.29338e-08	9.53523e-08	9.1656
CDK1	0.503828	6.63202	3.23608	0.00163763	0.00439974	-2.12113
C1orf162	0.503541	7.44486	3.33089	0.00120872	0.00334338	-1.839
PPA1	0.503253	10.2851	7.64844	1.20803e-11	1.72605e-10	16.0078
CENPW	0.503123	5.55072	4.90047	3.63781e-06	1.66357e-05	3.68488
RN7SL277P	0.503051	9.88007	4.57438	1.35609e-05	5.57457e-05	2.41795
IFIT5	0.502934	7.4414	6.19106	1.28581e-08	9.48848e-08	9.17133
GK3P	0.502612	8.60868	3.56539	0.000556186	0.00164882	-1.1135
PRKD3	0.502573	6.45871	6.14368	1.59854e-08	1.16015e-07	8.95866
MIR221	0.502536	6.12096	4.06984	9.33493e-05	0.000325174	0.573478
PARVB	0.502038	7.61488	6.75856	9.02569e-10	8.45397e-09	11.7713
MRAS	0.501731	6.46733	7.06685	2.06155e-10	2.21393e-09	13.2198
MAGED4	0.501611	7.01693	6.36982	5.62215e-09	4.46249e-08	9.98008
ATP2C1	0.501261	8.52424	7.78419	6.17951e-12	9.44311e-11	16.6674
PDLIM3	0.501014	6.78404	3.88223	0.000184527	0.000605919	-0.073275
DUOX1	0.500841	6.06792	5.77974	8.30872e-08	5.22608e-07	7.35085
HIST2H2BF	0.500784	8.09529	5.53691	2.43269e-07	1.39325e-06	6.30547
HIST1H3I	0.500767	10.5767	4.35962	3.13411e-05	0.000120405	1.61481
RFK	-0.500033	9.49467	-5.90841	4.66252e-08	3.06763e-07	7.91394
ULK3	-0.500783	7.56485	-8.89198	2.40489e-14	6.39037e-13	22.1352
MRPL15	-0.501147	8.09084	-6.41888	4.47296e-09	3.63832e-08	10.2038
HDAC11	-0.501288	7.25648	-6.78011	8.14654e-10	7.73622e-09	11.8718
NOL4L	-0.501698	7.5428	-8.91728	2.11616e-14	5.72101e-13	22.2613
CELA3A	-0.501882	6.63589	-8.17883	8.68181e-13	1.61084e-11	18.5998
MTX2	-0.502287	7.61807	-6.88494	4.93976e-10	4.90273e-09	12.3624
KDM6A	-0.502591	8.35357	-6.07112	2.22805e-08	1.56913e-07	8.63442
AK1	-0.502608	7.97321	-4.80801	5.31018e-06	2.35084e-05	3.32007
ZNF219	-0.50308	7.52203	-10.3286	1.63946e-17	9.27327e-16	29.3328
KIAA1522	-0.503124	8.53274	-5.29273	7.00569e-07	3.67621e-06	5.27855
PGAP2	-0.503139	8.16907	-6.46945	3.53138e-09	2.95707e-08	10.4351
RN7SL386P	-0.503389	4.87273	-4.53711	1.57099e-05	6.37257e-05	2.27671
PDCD6IP	-0.503484	9.52847	-6.96701	3.33334e-10	3.41752e-09	12.7482
PDXP	-0.504584	8.2374	-10.4329	9.65768e-18	5.87132e-16	29.8555
FARP2	-0.504863	8.21466	-8.08203	1.40751e-12	2.4774e-11	18.1238
AGBL2	-0.505393	5.13341	-9.75336	3.04671e-16	1.27767e-14	26.4468
ELF4	-0.505497	8.57747	-8.19723	7.91903e-13	1.4955e-11	18.6903
HSPB1	-0.505587	11.0955	-6.77529	8.33547e-10	7.88672e-09	11.8493
SMIM8	-0.505681	6.7051	-7.40259	4.03749e-11	5.10802e-10	14.8213
DOK4	-0.506	9.57591	-4.13364	7.3703e-05	0.000262288	0.798404
ZC2HC1C	-0.506084	5.67314	-10.1153	4.84305e-17	2.49696e-15	28.2629
MVB12B	-0.506588	7.48294	-10.1834	3.42663e-17	1.819e-15	28.6046
LOC100131581	-0.506766	5.25712	-5.2682	7.78109e-07	4.06206e-06	5.17678
PPIP5K1	-0.506898	8.07765	-6.25644	9.51146e-09	7.25311e-08	9.46596
ZNF682	-0.507115	5.13128	-6.41917	4.46699e-09	3.636e-08	10.2051
GPT	-0.507633	7.87725	-4.55784	1.44768e-05	5.91161e-05	2.35518
KIAA1804	-0.508391	7.35084	-7.23902	8.9587e-11	1.0411e-09	14.0382
FH	-0.508596	7.62945	-6.42844	4.27775e-09	3.504e-08	10.2475
PPDPF	-0.508687	10.2823	-5.91634	4.4986e-08	2.97237e-07	7.94883
ATG4D	-0.50877	8.75716	-7.56547	1.81721e-11	2.49574e-10	15.6062
C4orf33	-0.5088	7.37698	-4.92449	3.29519e-06	1.52032e-05	3.78036
WNK4	-0.509219	7.59131	-4.5162	1.70559e-05	6.8719e-05	2.19782
ATP5F1	-0.509455	8.24343	-6.53078	2.64874e-09	2.27436e-08	10.7166
ERN2	-0.509926	9.5068	-3.3075	0.00130345	0.00357654	-1.90919
PPARD	-0.510145	8.81013	-5.40131	4.38991e-07	2.40147e-06	5.73204
MPZL2	-0.51042	9.47267	-5.7123	1.12209e-07	6.87413e-07	7.05824
FBXL20	-0.510435	7.86224	-8.56265	1.26643e-13	2.88212e-12	20.4969
EPS8	-0.510482	10.7286	-5.21037	9.95494e-07	5.09756e-06	4.93802
TUFT1	-0.510636	7.58918	-4.43342	2.35643e-05	9.25573e-05	1.88789
PDHX	-0.510921	8.71533	-7.3757	4.60421e-11	5.76243e-10	14.6923
PMPCB	-0.510939	9.06363	-8.18824	8.2831e-13	1.54795e-11	18.6461
SRGAP1	-0.511307	7.34294	-8.62123	9.42968e-14	2.20632e-12	20.7876
RNU6-1281P	-0.511407	3.63876	-8.18942	8.23435e-13	1.54131e-11	18.6519
ZNF518A	-0.511463	8.23965	-6.75413	9.21802e-10	8.61679e-09	11.7507
ASB12	-0.511606	5.59799	-7.89593	3.55219e-12	5.69328e-11	17.2123
DHDDS	-0.511857	9.52062	-6.45641	3.7535e-09	3.11713e-08	10.3754
KLKB1	-0.512373	5.1022	-7.88622	3.72755e-12	5.94978e-11	17.1649
GHITM	-0.512454	9.82198	-6.64156	1.57167e-09	1.41305e-08	11.2278
TMEM116	-0.512463	6.67703	-6.22756	1.08681e-08	8.17266e-08	9.33564
TAS2R4	-0.512486	5.1741	-5.85902	5.82393e-08	3.76793e-07	7.69709
OGN	-0.512879	5.04885	-3.04115	0.00300035	0.00758352	-2.68022
FDX1	-0.51314	7.41332	-11.6368	2.21142e-20	2.78568e-18	35.8608
LINC01089	-0.513695	6.91522	-6.8333	6.32224e-10	6.13993e-09	12.1204
ZRANB2	-0.514029	8.77474	-7.51803	2.29389e-11	3.06694e-10	15.3772
ZNF492	-0.514724	5.2875	-8.41982	2.5964e-13	5.51061e-12	19.7892
STYK1	-0.514771	6.86542	-3.54671	0.000592437	0.00174739	-1.17273
STAG3L4	-0.515035	7.09096	-6.23416	1.05424e-08	7.95335e-08	9.36538
ZFP14	-0.515177	5.11953	-7.81377	5.33792e-12	8.27644e-11	16.8114
FAM151A	-0.515663	6.33512	-9.09736	8.50639e-15	2.54145e-13	23.1605
PDPK1	-0.515977	7.81006	-10.4937	7.09311e-18	4.51634e-16	30.1603
PPFIBP2	-0.517637	7.88287	-7.69059	9.81316e-12	1.43287e-10	16.2123
COLCA1	-0.517784	6.42202	-6.15745	1.50066e-08	1.09491e-07	9.02038
VAV2	-0.51782	7.78718	-7.30781	6.41096e-11	7.75707e-10	14.367
RNASE1	-0.51785	9.73418	-4.67626	9.03951e-06	3.8371e-05	2.80781
MIR1247	-0.51799	6.99527	-8.81763	3.50151e-14	9.06657e-13	21.7646
NDUFB10	-0.518014	8.613	-7.71202	8.82828e-12	1.29801e-10	16.3164
NEO1	-0.518136	10.0747	-3.87528	0.000189173	0.000619952	-0.096819
RBM47	-0.518372	10.2531	-5.6741	1.32938e-07	8.01756e-07	6.89323
CCNG1	-0.518376	9.95348	-5.70277	1.17062e-07	7.1545e-07	7.01702
SLC10A2	-0.518669	5.57876	-5.52089	2.60936e-07	1.48713e-06	6.23733
KCNV1	-0.519055	6.12338	-7.14173	1.43579e-10	1.59256e-09	13.575
ZNF33B	-0.5192	6.63087	-7.49974	2.50919e-11	3.3224e-10	15.289
TREH	-0.519395	5.91897	-6.87965	5.06632e-10	5.0134e-09	12.3376
BMX	-0.51975	5.36475	-5.70814	1.14306e-07	6.9945e-07	7.04022
DNAJC19	-0.519863	7.21926	-8.92896	1.9948e-14	5.42437e-13	22.3196
PTP4A1	-0.520148	10.2295	-6.22248	1.11257e-08	8.35022e-08	9.31274
LOC100128288	-0.520239	6.06632	-7.82177	5.13058e-12	7.96556e-11	16.8504
LAMTOR3	-0.520294	8.69416	-6.27699	8.64942e-09	6.63046e-08	9.55883
MLXIP	-0.520414	9.85457	-5.31568	6.3492e-07	3.3593e-06	5.37397
KLHL24	-0.520692	8.20058	-6.67866	1.31869e-09	1.20183e-08	11.3998
KIAA1456	-0.521306	5.43509	-9.69939	4.00798e-16	1.63005e-14	26.176
PIK3R1	-0.521332	9.18361	-7.91444	3.24027e-12	5.24019e-11	17.3028
RNF138	-0.521624	7.9297	-7.75869	7.01044e-12	1.05537e-10	16.5432
MTIF2	-0.521731	7.40002	-7.40066	4.07562e-11	5.15067e-10	14.8121
SLC6A7	-0.522647	6.2213	-7.48865	2.64947e-11	3.50217e-10	15.2355
SLC25A5	-0.52276	11.5652	-6.45479	3.78215e-09	3.13663e-08	10.368
TMEM80	-0.522884	7.9167	-8.89655	2.35001e-14	6.27316e-13	22.1579
ASAP2	-0.522986	9.08648	-5.86218	5.74193e-08	3.71797e-07	7.71092
RNU6-795P	-0.523193	5.7802	-8.98699	1.48736e-14	4.21159e-13	22.6092
CAPN2	-0.523955	10.5548	-8.18389	8.46505e-13	1.57563e-11	18.6247
LINC00893	-0.52403	6.33412	-6.63882	1.59215e-09	1.43035e-08	11.2151
PEX19	-0.525431	7.7216	-8.65899	7.7959e-14	1.87101e-12	20.9752
ZYG11B	-0.525557	8.28174	-10.2344	2.64426e-17	1.44313e-15	28.8606
RASSF6	-0.525717	8.03063	-4.7598	6.45762e-06	2.81813e-05	3.13157
KIFAP3	-0.525834	8.41765	-7.34636	5.31304e-11	6.52109e-10	14.5515
DHRS1	-0.526047	7.84638	-6.00763	2.97518e-08	2.03743e-07	8.35216
DNMBP	-0.526302	8.2947	-6.80559	7.2154e-10	6.92821e-09	11.9908
PTPRO	-0.526505	5.92119	-4.73805	7.05085e-06	3.05869e-05	3.04693
GAS2L3	-0.526669	7.2238	-5.32598	6.07461e-07	3.22319e-06	5.41686
TLE2	-0.526937	7.42062	-8.68854	6.71684e-14	1.63734e-12	21.1222
SLC39A4	-0.527052	8.12148	-6.89042	4.81199e-10	4.78612e-09	12.3881
BRPF3	-0.527215	8.38003	-7.65579	1.16502e-11	1.67519e-10	16.0435
GATM	-0.52723	7.44804	-3.60243	0.000490443	0.00147057	-0.995388
PDE9A	-0.527319	8.99423	-3.54726	0.000591336	0.00174459	-1.17098
SPHK2	-0.52736	7.3922	-10.2011	3.13162e-17	1.68155e-15	28.6935
LIN7C	-0.527666	8.50407	-6.15958	1.48604e-08	1.08492e-07	9.02994
COQ3	-0.527827	5.82768	-5.90198	4.79974e-08	3.14968e-07	7.88565
IDH3A	-0.528133	10.4615	-6.24458	1.0047e-08	7.61171e-08	9.41241
CNIH4	-0.528248	9.13985	-8.52577	1.5246e-13	3.42287e-12	20.314
GLOD5	-0.528545	6.2814	-5.99112	3.20675e-08	2.17809e-07	8.27903
KNG1	-0.528569	5.34001	-3.21862	0.00173069	0.00462206	-2.17236
ALAD	-0.529046	7.58773	-10.1354	4.37255e-17	2.27451e-15	28.3639
GMFB	-0.529122	8.08526	-7.6434	1.23837e-11	1.76616e-10	15.9834
SNX24	-0.529502	6.35896	-7.34137	5.44384e-11	6.6611e-10	14.5276
DNAJC28	-0.529516	5.27649	-7.61173	1.44737e-11	2.02458e-10	15.83
TDRD7	-0.529805	7.77236	-7.06139	2.11658e-10	2.26676e-09	13.194
CMAHP	-0.529829	7.37284	-3.92663	0.000157334	0.000522967	0.0777645
SYT17	-0.530495	7.05986	-9.55273	8.44256e-16	3.17844e-14	25.4405
TTLL6	-0.530646	6.60153	-4.24184	4.91105e-05	0.00018146	1.18554
PINK1	-0.53072	8.19347	-9.94246	1.16549e-16	5.43212e-15	27.3957
AMY2A	-0.530793	5.99337	-5.07538	1.75975e-06	8.56144e-06	4.38654
BCKDHB	-0.532066	8.143	-4.83054	4.8445e-06	2.16608e-05	3.40855
HSD3B1	-0.532498	5.71512	-10.7844	1.62516e-18	1.25613e-16	31.6159
AGL	-0.532715	7.6676	-5.89789	4.88919e-08	3.2005e-07	7.86765
KIAA1211	-0.532876	8.04918	-6.39131	5.08683e-09	4.0863e-08	10.078
PLEKHA6	-0.532916	9.07626	-4.67138	9.21803e-06	3.90363e-05	2.789
ZNF28	-0.533603	7.46163	-7.45354	3.14665e-11	4.08521e-10	15.0664
FOXN3	-0.533777	9.03404	-5.86855	5.5797e-08	3.623e-07	7.73885
MGST1	-0.534153	9.75943	-4.58192	1.31624e-05	5.4213e-05	2.44659
SNORA71B	-0.53419	9.92232	-3.08622	0.00261437	0.00670762	-2.55349
SYDE2	-0.534354	5.53787	-7.29532	6.81307e-11	8.15888e-10	14.3072
PLCL2	-0.53471	7.39645	-8.2968	4.81186e-13	9.64193e-12	19.1812
TRIM3	-0.534725	7.11359	-10.5052	6.69052e-18	4.2952e-16	30.2181
HIGD2A	-0.534846	10.058	-7.25336	8.35585e-11	9.795e-10	14.1067
ZNF564	-0.535105	7.10718	-9.13028	7.19982e-15	2.17902e-13	23.325
PLA2G12A	-0.535258	8.19282	-8.58521	1.13047e-13	2.6032e-12	20.6088
LMBRD1	-0.535431	8.81126	-8.45234	2.20528e-13	4.78063e-12	19.9501
RBM24	-0.535705	5.35746	-3.94912	0.000145066	0.000485263	0.154747
MPST	-0.535773	8.02483	-8.33729	3.92825e-13	7.9951e-12	19.3811
PET117	-0.53633	6.44336	-10.1931	3.2621e-17	1.74358e-15	28.6532
SPRYD7	-0.536486	7.92419	-8.56808	1.23231e-13	2.80996e-12	20.5238
ABRACL	-0.536628	7.97703	-6.00298	3.03866e-08	2.07663e-07	8.33156
LMBRD2	-0.536756	7.77531	-6.90352	4.51944e-10	4.52604e-09	12.4496
CYP4V2	-0.536849	8.66297	-6.69644	1.21217e-09	1.11302e-08	11.4823
IRF6	-0.536898	8.91342	-3.14853	0.0021562	0.00563128	-2.37575
SLC35A1	-0.537118	7.65849	-5.6847	1.26836e-07	7.68736e-07	6.93896
C3orf52	-0.537166	7.34581	-4.52263	1.66306e-05	6.71446e-05	2.22205
ZNF702P	-0.537176	5.45085	-6.77292	8.42974e-10	7.96621e-09	11.8383
CAMK2G	-0.537221	8.66631	-9.94773	1.13471e-16	5.33129e-15	27.4221
LRRC28	-0.537276	8.101	-10.8634	1.08989e-18	8.88068e-17	32.0106
MT-TV	-0.537384	12.1057	-7.10005	1.75629e-10	1.91166e-09	13.3771
SLC6A9	-0.538206	8.26119	-4.98637	2.55091e-06	1.20264e-05	4.02762
CMAS	-0.538219	9.26043	-4.91552	3.41923e-06	1.57287e-05	3.74469
TMEM252	-0.538226	5.15979	-7.31759	6.11296e-11	7.42348e-10	14.4137
GREM2	-0.538373	6.90361	-3.36131	0.00109512	0.00305455	-1.74709
FBXO3	-0.538844	8.34048	-8.18645	8.35758e-13	1.56056e-11	18.6372
CLN8	-0.538876	7.37459	-9.29214	3.16913e-15	1.0446e-13	24.1348
EDN2	-0.539353	7.04531	-8.52555	1.5263e-13	3.42337e-12	20.3129
PROC	-0.539363	6.8036	-9.25055	3.91337e-15	1.26137e-13	23.9267
NNT	-0.54015	8.71613	-6.80159	7.35429e-10	7.04995e-09	11.9721
DERA	-0.540152	7.78829	-7.7152	8.69072e-12	1.2794e-10	16.3318
C1orf21	-0.540242	9.34737	-6.70509	1.16343e-09	1.07207e-08	11.5225
GLIPR2	-0.54032	8.95171	-4.30608	3.84756e-05	0.00014504	1.41867
NCK2	-0.540335	9.07906	-9.02255	1.2424e-14	3.57444e-13	22.7867
RNF14	-0.540519	9.33232	-8.47617	1.95641e-13	4.30129e-12	20.0681
TMEM14C	-0.540935	10.2396	-7.94372	2.8017e-12	4.60768e-11	17.446
SMPD3	-0.54136	8.40627	-3.52117	0.000645586	0.00188767	-1.25326
ZNF585B	-0.541427	7.1205	-8.48601	1.86199e-13	4.12078e-12	20.1169
CHMP4BP1	-0.541571	9.50951	-9.94938	1.12523e-16	5.30817e-15	27.4304
ZNF254	-0.541666	7.11341	-8.05735	1.59172e-12	2.76198e-11	18.0027
LOC642533	-0.541759	8.05143	-4.97846	2.63599e-06	1.23899e-05	3.99593
PACSIN2	-0.542127	9.37528	-8.16247	9.42129e-13	1.73013e-11	18.5192
TINCR	-0.542307	6.20528	-8.89271	2.39613e-14	6.37975e-13	22.1388
PPP1R3B	-0.542939	7.37485	-6.45882	3.71152e-09	3.08794e-08	10.3864
ECHDC2	-0.54325	7.2079	-7.97436	2.40599e-12	4.01067e-11	17.5959
SF3B4	-0.543575	7.93476	-8.62645	9.18492e-14	2.15554e-12	20.8136
COQ5	-0.543593	7.85643	-7.13076	1.51402e-10	1.67296e-09	13.5229
CRBN	-0.544555	8.74596	-9.45829	1.36378e-15	4.88946e-14	24.9671
AP5M1	-0.544978	7.98225	-7.52264	2.24261e-11	3.00528e-10	15.3994
PRKCZ	-0.546005	8.17586	-6.63412	1.62787e-09	1.45607e-08	11.1934
CAPN5	-0.546006	9.34164	-4.28386	4.18754e-05	0.000156765	1.33775
SLC25A13	-0.546238	8.74641	-6.50271	3.02179e-09	2.56538e-08	10.5876
RN7SL728P	-0.546314	6.24727	-7.12709	1.54114e-10	1.70051e-09	13.5055
BCL2L11	-0.546723	7.40765	-6.38478	5.24375e-09	4.19615e-08	10.0482
CLN5	-0.546838	7.91408	-7.91498	3.23173e-12	5.23002e-11	17.3054
GNG12	-0.547019	10.8646	-7.18087	1.1879e-10	1.34187e-09	13.7611
LINC00526	-0.547277	6.68628	-7.95568	2.64006e-12	4.35722e-11	17.5045
NRARP	-0.547315	8.71645	-6.11025	1.86316e-08	1.33392e-07	8.80905
PVRL3	-0.547507	9.06812	-6.4606	3.68066e-09	3.0659e-08	10.3946
CETN3	-0.547523	5.23805	-6.71759	1.09646e-09	1.01356e-08	11.5806
KLRC3	-0.548046	4.38318	-6.84631	5.94165e-10	5.81294e-09	12.1813
MT-TC	-0.548364	10.5911	-4.65977	9.65615e-06	4.07879e-05	2.74433
ERMP1	-0.54939	8.50856	-6.05606	2.38644e-08	1.66829e-07	8.56738
MFSD9	-0.549688	7.48038	-7.63213	1.30907e-11	1.8545e-10	15.9288
DOLPP1	-0.550095	8.0131	-6.59947	1.91714e-09	1.68848e-08	11.0332
GJB1	-0.550658	7.0055	-7.71115	8.86607e-12	1.30274e-10	16.3122
TMEM65	-0.550712	7.29102	-8.34077	3.86027e-13	7.88428e-12	19.3983
NUBPL	-0.550806	6.68413	-6.62355	1.71117e-09	1.52378e-08	11.1445
THNSL1	-0.551014	5.76885	-7.57451	1.7382e-11	2.40256e-10	15.6499
PLIN2	-0.551024	7.98935	-4.8151	5.15906e-06	2.28916e-05	3.3479
SLC5A11	-0.551279	5.7617	-9.27226	3.50551e-15	1.14415e-13	24.0353
IGBP1P1	-0.551297	4.71548	-6.69852	1.20023e-09	1.10293e-08	11.492
DENND1B	-0.551297	8.19317	-7.28883	7.03162e-11	8.38183e-10	14.2762
ACY1	-0.55133	9.09579	-4.53054	1.61212e-05	6.52577e-05	2.2519
PHYKPL	-0.551371	8.57044	-9.72977	3.43472e-16	1.42172e-14	26.3284
STRBP	-0.55167	7.80738	-5.5599	2.1995e-07	1.27315e-06	6.40344
RNY1P8	-0.551734	3.90504	-7.65171	1.1887e-11	1.70261e-10	16.0237
MYO5B	-0.552046	9.29103	-3.50314	0.000685797	0.00199548	-1.30987
ROS1	-0.552141	4.64987	-6.29566	7.9332e-09	6.12778e-08	9.64334
PDSS1	-0.552406	9.09713	-7.31205	6.27992e-11	7.60641e-10	14.3872
LOC100131796	-0.55253	4.89777	-7.47421	2.84373e-11	3.72096e-10	15.1659
PTPRH	-0.552956	8.94115	-3.25645	0.00153495	0.00415067	-2.06106
AGPAT2	-0.553049	9.49438	-5.33103	5.94425e-07	3.16267e-06	5.4379
CDS1	-0.553138	8.47827	-3.68193	0.000373315	0.00114742	-0.738713
YBX2	-0.553437	8.58538	-8.21331	7.30762e-13	1.40047e-11	18.7695
SLITRK6	-0.553527	6.69222	-2.42657	0.0170089	0.0352082	-4.24826
SPATA20	-0.553556	8.57505	-6.31119	7.382e-09	5.73052e-08	9.71375
COA7	-0.554286	7.22614	-6.63457	1.62443e-09	1.45431e-08	11.1955
TMEM131	-0.554759	9.27321	-9.98982	9.162e-17	4.44815e-15	27.6333
IMPA1P	-0.554857	6.09925	-5.58648	1.9571e-07	1.14106e-06	6.51698
CXADR	-0.555145	10.2947	-2.89807	0.00460256	0.0111379	-3.07218
ZSCAN16	-0.555513	5.80504	-7.84537	4.56459e-12	7.14874e-11	16.9655
HEATR5A	-0.555552	8.38466	-9.42472	1.6172e-15	5.72754e-14	24.7989
APLP2	-0.556077	10.8572	-9.39022	1.92671e-15	6.74175e-14	24.626
PITX2	-0.556335	5.82488	-6.50531	2.98521e-09	2.53896e-08	10.5996
SOSTDC1	-0.556387	5.85594	-4.33196	3.48506e-05	0.000132597	1.51328
PGRMC1	-0.556426	10.3822	-8.12973	1.10944e-12	2.00733e-11	18.3582
C6orf203	-0.556502	6.57186	-8.98921	1.47079e-14	4.16975e-13	22.6202
TDRD3	-0.556737	7.6628	-10.9511	6.99396e-19	5.92302e-17	32.4488
SLC39A2	-0.556841	4.94228	-9.96475	1.04071e-16	4.96983e-15	27.5075
RGMB	-0.557116	7.48932	-5.11471	1.4918e-06	7.35455e-06	4.54636
MGST3	-0.557461	10.4692	-6.06908	2.24887e-08	1.58188e-07	8.62534
LGALS3	-0.557466	10.5591	-5.57626	2.04709e-07	1.19025e-06	6.47326
ND2	-0.557478	10.6714	-2.66342	0.00899944	0.0201579	-3.68008
SEPP1	-0.55748	10.2952	-2.41388	0.0175785	0.036249	-4.27738
NIPAL2	-0.557513	9.45713	-4.72258	7.50465e-06	3.23808e-05	2.98688
ERBB2IP	-0.557944	10.0444	-9.1974	5.12381e-15	1.60707e-13	23.6607
VPS13A	-0.558068	7.86515	-7.49657	2.54857e-11	3.37262e-10	15.2736
CITED2	-0.559016	9.47455	-7.01851	2.60221e-10	2.73162e-09	12.9912
B4GALT4	-0.559085	7.31577	-5.53717	2.43001e-07	1.39206e-06	6.30655
PLEKHJ1	-0.559132	9.1274	-8.08884	1.36052e-12	2.40376e-11	18.1573
FTH1P11	-0.559872	10.4288	-9.33305	2.57526e-15	8.63508e-14	24.3396
OAF	-0.560054	8.56098	-9.9765	9.80359e-17	4.70088e-15	27.5665
PDP2	-0.560232	7.67738	-6.52437	2.72978e-09	2.33964e-08	10.6871
TMLHE	-0.560243	7.93987	-8.66151	7.69732e-14	1.84926e-12	20.9878
LRP4	-0.560406	8.13599	-2.64502	0.00946962	0.0210854	-3.72588
LINC00654	-0.560618	6.90708	-7.45741	3.08762e-11	4.01753e-10	15.085
BLOC1S1	-0.561247	8.93013	-7.32898	5.78271e-11	7.05183e-10	14.4683
SIPA1L2	-0.561353	8.16889	-8.06106	1.56258e-12	2.71345e-11	18.0209
DUSP16	-0.561665	8.59814	-9.07505	9.52391e-15	2.81656e-13	23.049
[truncated: 1,165 more rows]
