# Supplementary material for: Comprehensive analysis of disulfidptosis-related genes reveals the effect of disulfidptosis in ulcerative colitis
Source: Sci Rep. 2024 Jul 8;14:15705. doi: 10.1038/s41598-024-66533-9 (PMC11231342; doi:10.1038/s41598-024-66533-9)
Supplement: Supplementary file 7 — Supplementary Information 7. [file 41598_2024_66533_MOESM7_ESM.xls]

## Sheet: upset
Table S7: The list of candidate genes
DEGs	WGCNA	DRGs	DEGs|WGCNA	WGCNA|DRGs	DEGs|WGCNA|DRGs(screening of candidate genes )
SNORD3B-1	2023-03-10	MYH9	SLC6A14	ABI2	SLC7A11
RNVU1-15	2023-09-10	CAPZB	MMP3	ACTB	FLNA
SNORA54	2023-03-11		REG1A	ACTN4	MYH10
SNORA7B	2023-09-11		DUOX2	BRK1	NUBPL
RNU4ATAC	2023-09-12		DUOXA2	CYFIP1	LRPPRC
SNORD60	2023-09-14		TNIP3	DSTN	NDUFS1
SNORA24	2023-09-15		IDO1	FLNB	CD2AP
PTCH2	2023-03-02		MMP1	GYS1
SNORA23	2023-09-02		VNN1	INF2
RNU2-2P	2023-03-03		S100A8	IQGAP1
RN7SL769P	2023-09-03		IGKV2D-40	MYL6
RMRP	2023-09-04		REG1B	NCKAP1
RNU5E-1	2023-03-05		CHI3L1	NDUFA11
SNORA20	2023-03-06		MMP7	OXSM
RN7SL45P	2023-03-07		SERPINB3	PDLIM1
RN7SL277P	2023-09-08		VSIG1	RPN1
RN7SL386P	2023-03-09		ABCA12	SLC3A2
AMY2A	2023-09-09		IL1B	TLN1
SNORA71B	A4GALT		REG3A	WASF2
MT-TV	AAAS		TCN1
MT-TC	AACS		LCN2
ND2	AADAC		AQP9
PDXDC2P	AADACL2		SERPINB5
MT-TS2	AADAT		KYNU
MT-TS1	AAGAB		CXCL1
MT-TE	AAK1		NOS2
MT-TY	AAMP		IGHV1OR15-1
MT-TW	AAR2		PTGS2
MT-TH	AARS2		MMP12
MT-TK	AASDH		CXCL8
MT-TT	AASDHPPT		CDH3
MT-TD	AASS		REG4
MT-TL2	ABCA1		CXCL10
	ABCA11P		PI3
	ABCA2		SERPINB7
	ABCA3		TNC
	ABCA6		IGKV3D-11
	ABCA7		TIMP1
	ABCA9		CXCL11
	ABCB10		OSMR
	ABCB4		IGKV1OR2-3
	ABCB6		STEAP4
	ABCB7		SERPINA3
	ABCB9		IL1RN
	ABCC10		IGKV3D-20
	ABCC2		SELE
	ABCC4		SLCO1B3
	ABCC5		PLEK
	ABCC6		PIM2
	ABCC8		DMBT1
	ABCD4		IGKV1D-27
	ABCE1		C4BPA
	ABCF1		VNN2
	ABCF2		TGM2
	ABCG1		MXRA5
	ABCG5		SERPINB4
	ABCG8		IGKV2D-26
	ABHD10		SELP
	ABHD11		S100A12
	ABHD12		IGKV6-21
	ABHD14A		SOCS3
	ABHD14B		IGKV3OR2-268
	ABHD15		IGFBP5
	ABHD16A		C3
	ABHD17A		TNFAIP6
	ABHD17B		IGHV4-59
	ABHD17C		CXCR1
	ABHD2		MMP9
	ABHD4		IL1A
	ABHD5		LOC642131
	ABHD6		IGLV6-57
	ABHD8		CXCL2
	ABI1		IGKV1D-33
	ABL1		CEMIP
	ABL2		CD79A
	ABLIM1		SELL
	ABLIM2		IRAK3
	ABLIM3		PECAM1
	ABR		C2
	ABT1		COL6A3
	ABTB1		BGN
	ABTB2		APOL1
	ACAA1		MMP10
	ACACA		CFB
	ACAD8		CCL18
	ACAD9		IL7R
	ACADVL		OLFM4
	ACAN		CD55
	ACAP2		ELTD1
	ACAT2		COL12A1
	ACBD3		CXCL13
	ACBD4		GBP4
	ACBD5		MIR8071-1
	ACBD6		CCL2
	ACBD7		SPP1
	ACCS		RGS5
	ACD		CLDN1
	ACE		CCL20
	ACE2		SPINK4
	ACER3		CXCL9
	ACHE		ANXA1
	ACKR3		DAPP1
	ACLY		ITGA5
	ACN9		UBD
	ACO1		PLAU
	ACOT1		GBP5
	ACOT12		ICAM1
	ACOT2		CFI
	ACOT4		S100A9
	ACOT7		SERPINE1
	ACOX3		IGKV1D-43
	ACP1		IGLV7-46
	ACP2		ACSL4
	ACP6		WARS
	ACR		DSG3
	ACRC		CD274
	ACSF3		PHLDA1
	ACSL3		HCAR3
	ACSM1		PFKFB3
	ACSS1		FCRL5
	ACSS3		TDO2
	ACTA2-AS1		SLC2A3
	ACTBL2		LAX1
	ACTBP2		IGHV3-73
	ACTBP7		C4BPB
	ACTC1		FOS
	ACTG1		EDNRA
	ACTG1P1		ALDOB
	ACTG2		IGKV2D-24
	ACTL6A		PCSK1
	ACTR10		CD180
	ACTR1A		FDCSP
	ACTR1B		IL6
	ACTR2		ALPL
	ACTR3		CTSK
	ACTR3B		NR4A2
	ACTR3C		VWF
	ACTR5		CR2
	ACTR6		STC1
	ACVR2B		CR1
	ACVRL1		MS4A1
	ACY3		IGHV3OR16-7
	ACYP1		ADAMTS9
	ACYP2		C4B
	ADAM10		FPR2
	ADAM15		FADS2
	ADAM17		CALCRL
	ADAM20		TREM1
	ADAM20P1		PDZK1IP1
	ADAM22		KCND3
	ADAM23		CSF3R
	ADAM32		SRGN
	ADAM33		COL1A1
	ADAM3A		PRDM1
	ADAMTS10		MGP
	ADAMTS14		IL13RA2
	ADAMTS15		OAS2
	ADAMTS17		CYR61
	ADAMTS3		FSTL1
	ADAMTS6		HLA-DRA
	ADAMTS7		COL1A2
	ADAMTS8		PTPRC
	ADAMTSL3		LPHN2
	ADAMTSL4		FCGR2A
	ADAMTSL4-AS1		ST3GAL1
	ADAMTSL5		DRAM1
	ADAP1		VCAM1
	ADAP2		TRIB2
	ADAR		IGHV3-74
	ADAT1		PRRX1
	ADAT3		IGKC
	ADCK1		KLK10
	ADCK2		BIRC3
	ADCK3		MZB1
	ADCK5		C1S
	ADCY1		MMP2
	ADCY10		COL4A1
	ADCY3		WNT5A
	ADCY4		C1R
	ADCY7		SLC7A5
	ADCYAP1		FCGR3A
	ADCYAP1R1		THY1
	ADD2		RGS2
	ADGB		GJA1
	ADH4		TRIM29
	ADH5		GNA15
	ADH5P4		TRIM22
	ADI1		CXCR2
	ADIPOR2		SERPINB9
	ADK		LPCAT1
	ADM2		ENTPD1
	ADNP		INHBA
	ADO		FBN1
	ADORA1		KLHL5
	ADORA2B		S100P
	ADORA3		HEG1
	ADPGK		MSN
	ADPRH		ITGAX
	ADPRHL1		FPR1
	ADPRHL2		SERPING1
	ADPRM		SLAMF7
	ADRA2A		GPR126
	ADRB2		GREM1
	ADRBK1		EMR2
	ADRM1		SLFN11
	ADSL		MME
	ADSSL1		CYTIP
	ADTRP		NCF2
	AEBP2		ARNTL2
	AEN		HGF
	AES		SPARC
	AFAP1-AS1		ANGPTL2
	AFAP1L1		PITPNC1
	AFF1		LOC102724453
	AFF2		IFI16
	AFF3		CD38
	AFF4		LOXL2
	AFG3L1P		IL33
	AFMID		RHOH
	AFTPH		IGKV2D-28
	AGA		ELOVL5
	AGAP1		IGKV1-13
	AGAP2		GZMK
	AGBL5		IGKV1OR9-2
	AGGF1		SPARCL1
	AGK		HLA-DMA
	AGO1		STRIP2
	AGO2		EGR1
	AGO3		BANK1
	AGO4		FADS1
	AGPAT1		CD93
	AGPAT3		KDR
	AGPAT4-IT1		SLFN5
	AGPAT5		SAA1
	AGPAT6		CD53
	AGPS		TFF1
	AGR2		AREG
	AGR3		CDH5
	AGTPBP1		FFAR2
	AHCY		PXDN
	AHCYL1		COL15A1
	AHDC1		VCAN
	AHNAK		F2RL2
	AHSA1		CCL4L2
	AICDA		IGKV1OR9-1
	AIDA		SLC6A6
	AIF1L		IRF4
	AIFM1		LUM
	AIFM2		GPR183
	AIG1		EVI2B
	AIM1		RBPMS
	AIM1L		KCNJ15
	AIMP1		TGFBI
	AIMP2		IGKV1D-8
	AJAP1		GLIPR1
	AJUBA		IGKV5-2
	AK2		BCL2A1
	AK4		IL1R1
	AK6		TAGAP
	AK7		RAB31
	AK9		CD74
	AKAP12		RAC2
	AKAP13		SLAMF6
	AKAP14		HLA-DRB5
	AKAP3		FAM65B
	AKAP6		DYSF
	AKAP7		ROBO1
	AKAP8		PROK2
	AKIP1		STX11
	AKNA		ENG
	AKNAD1		CCDC3
	AKR1A1		MNDA
	AKR1C1		CD69
	AKR1C4		CHI3L2
	AKR1D1		SLC6A20
	AKR1E2		RGS1
	AKR7A2		CYYR1
	AKR7A2P1		CCL19
	AKR7A3		PCOLCE
	AKT1		GPR116
	AKT2		CLU
	AKTIP		GABRP
	ALAS1		ADAMTS1
	ALAS2		TNFRSF9
	ALDH16A1		HCAR2
	ALDH1A1		ENPP2
	ALDH1B1		CXCR4
	ALDH1L1		NID1
	ALDH2		FCGR1A
	ALDH3A2		CDH11
	ALDH3B1		SAA2-SAA4
	ALDH4A1		IGHV3OR16-8
	ALDH7A1		CSF2RB
	ALDH8A1		CD44
	ALDH9A1		CHN1
	ALDOA		CD22
	ALDOAP2		FLT1
	ALG1		TCF4
	ALG10B		LCP2
	ALG11		HLA-DRB1
	ALG12		LCP1
	ALG14		IGKV1D-16
	ALG1L		ME1
	ALG2		MCAM
	ALG3		PDGFRB
	ALG5		SLC28A3
	ALG6		TM4SF18
	ALG8		CARD6
	ALG9		LY96
	ALKBH1		CD34
	ALKBH2		LRRK2
	ALKBH6		SAA2
	ALKBH7		NNMT
	ALKBH8		KCNA3
	ALMS1		IL2RA
	ALMS1P		IFITM2
	ALPK1		LYZ
	ALPK3		HLA-DRB3
	ALPPL2		MUC5B
	ALS2		KLK6
	ALS2CL		IGHV3-52
	ALS2CR12		IGHV3OR15-7
	ALYREF		PARP8
	AMBRA1		NMUR2
	AMD1		CATSPERB
	AMELY		ELL2P1
	AMER1		RN7SL368P
	AMFR		TRIM40
	AMIGO2		RBMS1P1
	AMMECR1		ARHGDIB
	AMN		CD27
	AMN1		IFI6
	AMOT		HLA-DPA1
	AMOTL1		LAMC1
	AMOTL2		RASGRP3
	AMPD1		BCL6
	AMPD2		LAMP3
	AMPD3		BNIP3
	AMPH		SAMD9L
	AMZ2		CAV1
	AMZ2P1		FUT8
	ANAPC1		LYN
	ANAPC11		GUCY1A3
	ANAPC15		PI15
	ANAPC16		ANO6
	ANAPC1P1		KDELR3
	ANAPC4		MX2
	ANAPC5		TFPI
	ANAPC7		CASP5
	ANG		C8orf4
	ANGEL1		RNU5A-8P
	ANGEL2		FAP
	ANGPT1		LAPTM5
	ANGPTL1		RHOJ
	ANGPTL7		DCN
	ANK1		LOC101930405
	ANK2		IFI44L
	ANKAR		ICOS
	ANKDD1A		ZC3H12A
	ANKEF1		CYP4X1
	ANKFN1		IFITM3
	ANKHD1		DEFA5
	ANKIB1		ZBP1
	ANKLE2		IGHV3-35
	ANKMY1		IGHV3-7
	ANKRA2		GPR110
	ANKRD11		ARHGAP29
	ANKRD13A		COL3A1
	ANKRD13C		ADAM19
	ANKRD13D		PDE4B
	ANKRD16		WIPF1
	ANKRD17		CHST11
	ANKRD18A		ANXA5
	ANKRD18B		FYN
	ANKRD19P		CD82
	ANKRD20A19P		MMRN1
	ANKRD20A5P		THEMIS2
	ANKRD20A9P		TMEM156
	ANKRD26		CCL24
	ANKRD27		BACE2
	ANKRD28		GMFG
	ANKRD29		POU2AF1
	ANKRD31		PTPN13
	ANKRD36BP1		G0S2
	ANKRD36P1		GIMAP4
	ANKRD37		RND1
	ANKRD39		HAPLN3
	ANKRD40		F2R
	ANKRD45		CYTH4
	ANKRD46		CD80
	ANKRD49		CCDC69
	ANKRD50		SAMSN1
	ANKRD52		ITGA2
	ANKRD54		ITGB2
	ANKRD55		CTSH
	ANKRD6		SLC16A4
	ANKRD61		COL4A2
	ANKRD62		MEDAG
	ANKRD62P1		ST8SIA4
	ANKRD7		CD37
	ANKS1A		STS
	ANKS3		P2RY8
	ANKS6		HLA-DQB1
	ANO1		BHLHE40
	ANO2		CDC25B
	ANP32A		PLA2G2A
	ANP32A-IT1		GLCCI1
	ANP32C		PDPN
	ANP32D		FAM49A
	ANTXR2		TMTC1
	ANXA10		IGFBP7
	ANXA11		IGKV1D-42
	ANXA2P1		HLA-DPB1
	ANXA2P2		LILRB2
	ANXA2P3		FCN3
	ANXA2R		IGHV3-43
	ANXA4		GPX8
	ANXA7		IGLV9-49
	AOAH		NFKBIZ
	AOC2		PLA2G7
	AOC3		FCGR2B
	AP1B1		KLHL6
	AP1G1		LILRA3
	AP1G2		MIR155HG
	AP1M1		CFH
	AP1M2		DOC2B
	AP1S1		LEF1
	AP1S2		MIR142
	AP2A1		HIF1A
	AP2A2		DEFB4B
	AP2B1		AIM2
	AP2M1		XBP1
	AP2S1		NCKAP1L
	AP3D1		HLA-DOB
	AP3M1		CHST15
	AP3M2		ORAI2
	AP3S1		TNFRSF11B
	AP4B1		DENND5A
	AP4M1		STOM
	AP5B1		SLAMF1
	AP5S1		NXPE3
	AP5Z1		F3
	APAF1		CASP1
	APBA1		OSM
	APBA2		FKBP11
	APBA3		PMP22
	APBB1		PDCD1LG2
	APC		ANGPTL4
	APEH		FOSB
	APEX1		SLCO4A1
	APEX2		IGKV2D-18
	APH1A		HCLS1
	API5		TMEM45A
	APIP		LIPG
	APITD1-CORT		DOCK2
	APLF		JAK3
	APLP1		TFPI2
	APMAP		CALU
	APOA1BP		SLA
	APOBEC1		ANGPT2
	APOBEC2		LRP8
	APOBEC3A		RASSF2
	APOBEC3C		CEP170
	APOBEC3D		ELK3
	APOBEC3F		ELMO1
	APOBEC3H		SLC43A3
	APOBEC4		MCTP1
	APOBR		EPHA2
	APOC1		SULF1
	APOD		IKZF3
	APOE		STAP1
	APOH		DOCK8
	APOL6		ARFGAP3
	APOLD1		SCD
	APOM		TNFRSF17
	APOO		ANXA6
	APOOL		IFITM1
	APOPT1		SDR16C5
	APP		DUSP10
	APPBP2		ASPHD2
	APPL1		DKK1
	APRT		ADM
	AQP10		LILRA5
	AQP5		IL10RA
	AQPEP		APLNR
	AQR		STAT1
	ARAF		LOX
	ARAP1		DUSP4
	ARAP2		PTP4A3
	ARAP3		CCL21
	ARCN1		MB21D1
	AREL1		RNU1-59P
	ARF1		TMEM154
	ARF3		CORO1A
	ARF4		SRPX2
	ARF5		VIM
	ARF6		ALDH1L2
	ARFGAP1		HBEGF
	ARFGAP2		ARHGAP15
	ARFGEF1		IGKV2OR22-4
	ARFGEF2		FN1
	ARFIP1		FKBP10
	ARFIP2		NRG1
	ARG1		FLI1
	ARG2		BST2
	ARHGAP1		LHFP
	ARHGAP10		IFI44
	ARHGAP11B		OLFML2B
	ARHGAP12		ASAP1
	ARHGAP17		CDK14
	ARHGAP18		SLC26A4
	ARHGAP19		CXCL3
	ARHGAP19-SLIT1		INPP5D
	ARHGAP20		ALDH1A2
	ARHGAP21		CASP4
	ARHGAP23		IFI30
	ARHGAP26		CYP7B1
	ARHGAP27		SNX10
	ARHGAP28		SP140
	ARHGAP32		AZGP1
	ARHGAP39		FCER1G
	ARHGAP4		TCL1A
	ARHGAP5		RGCC
	ARHGAP5-AS1		THBS2
	ARHGAP6		RASGRP1
	ARHGDIA		DERL3
	ARHGEF1		PARP9
	ARHGEF10		RASSF5
	ARHGEF10L		SERPINA1
	ARHGEF11		ICAM2
	ARHGEF12		CREB3L2
	ARHGEF15		SP110
	ARHGEF16		SERPINE2
	ARHGEF17		GFPT2
	ARHGEF18		GUCY1B3
	ARHGEF2		TEK
	ARHGEF25		IKZF1
	ARHGEF26		SELPLG
	ARHGEF28		PSAT1
	ARHGEF35		CCDC109B
	ARHGEF38		DOCK11
	ARHGEF39		RNF213
	ARHGEF40		FERMT2
	ARHGEF5		ELL2
	ARID1A		RIPK2
	ARID1B		P2RY10
	ARID2		SLC5A1
	ARID3A		LINC00152
	ARID4A		CXCL6
	ARID4B		PLS3
	ARIH2		TRPS1
	ARL1		SYT11
	ARL10		SLC11A1
	ARL11		DSE
	ARL13B		PLVAP
	ARL14EP		GEM
	ARL2		CRISPLD2
	ARL2BP		PTPRM
	ARL3		LILRB3
	ARL4A		TGFB1
	ARL4P		HLA-DQA1
	ARL5A		GLT1D1
	ARL5B		EMB
	ARL6IP1		S100A11
	ARL6IP4		CD86
	ARL6IP5		NCOA7
	ARL6IP6		BTK
	ARL8A		SOD2
	ARL8B		PSMB9
	ARMC1		KMO
	ARMC10		CLEC6A
	ARMC2		FAM46C
	ARMC6		CTLA4
	ARMC7		GIMAP1-GIMAP5
	ARMC8		CTSE
	ARMC9		COL5A2
	ARMCX1		WISP1
	ARMCX4		TLR6
	ARMCX5		MSC
	ARMCX6		IGKV1OR2-108
	ARNT		DDIT4
	ARNT2		TNFSF8
	ARPC1A		CYSLTR1
	ARPC2		PLEKHS1
	ARPC3		PIK3R3
	ARPC3P1		SMOX
	ARPC4		GPX7
	ARPC5L		SEC24D
	ARPIN		RBMS1
	ARR3		FXYD5
	ARRB1		KLF7
	ARRB2		ALOX5
	ARRDC1		LAMA4
	ARRDC2		SOCS1
	ARSA		GLT8D2
	ARSB		APOBEC3G
	ARSD		LTF
	ARSE		CYBB
	ARSG		UNC5CL
	ARSI		EBF1
	ARSJ		AGPAT4
	ARSK		CCR1
	ARVP6125		RFTN1
	AS3MT		MUC1
	ASAH1		TMEM71
	ASAH2B		ENKUR
	ASB1		CECR1
	ASB11		CXorf21
	ASB16-AS1		ITGB3
	ASB17		SIK1
	ASB2		TLR4
	ASB6		CLEC4E
	ASB7		ANKRD22
	ASB8		SEC14L1
	ASCC1		RAB8B
	ASCC2		SCIMP
	ASCC3		PODXL
	ASCL3		TAP1
	ASF1A		PREX1
	ASF1B		PCDH17
	ASGR2		MLKL
	ASH1L		PALMD
	ASH2L		ITGAL
	ASL		CSGALNACT1
	ASMTL		NPSR1
	ASMTL-AS1		CSGALNACT2
	ASNA1		UNC13D
	ASNS		INSC
	ASNSD1		AKT3
	ASPG		LILRB4
	ASPH		SLC16A14
	ASPHD1		MMP14
	ASPM		SRD5A3
	ASPN		NR4A1
	ASUN		ETS1
	ASXL1		TBXAS1
	ATAD1		ARHGAP25
	ATAD2		TM4SF1
	ATAD2B		EMP3
	ATAD3B		PARP15
	ATAD3C		TMEM92
	ATAD5		HLA-DMB
	ATAT1		BTG2
	ATE1		FGF2
	ATF1		CXCL5
	ATF2		ST3GAL2
	ATF5		AAED1
	ATF6		TLR10
	ATF6B		NR4A3
	ATF7		SEMA7A
	ATF7IP		KIRREL
	ATF7IP2		MIR223
	ATG101		IGHV5-78
	ATG12		P2RX5
	ATG13		CEBPB
	ATG14		LILRA1
	ATG16L1		APBB1IP
	ATG2A		SPNS2
	ATG2B		TPK1
	ATG3		P2RY13
	ATG4A		PLA1A
	ATG4C		ACPP
	ATG5		LILRB1
	ATG7		ACKR4
	ATG9A		STXBP1
	ATHL1		SLC9A7
	ATIC		ABCC9
	ATL1		MYEOV
	ATL2		AGT
	ATL3		CCL4
	ATMIN		S1PR1
	ATN1		CHAC1
	ATOX1		CCR7
	ATP10A		GPR65
	ATP10B		2023-09-06
	ATP11B		IKBIP
	ATP11C		TNFAIP2
	ATP12A		XAF1
	ATP13A1		ERG
	ATP13A2		FBXO16
	ATP13A3		SLPI
	ATP1A1		RRM2
	ATP1A2		JUNB
	ATP1A3		IFNAR2
	ATP1B1		IGSF6
	ATP1B2		LY6E
	ATP2A2		GMPR
	ATP2A3		CAV2
	ATP5A1		DDR2
	ATP5B		PEA15
	ATP5C1		BICC1
	ATP5D		IL24
	ATP5E		EIF5A2
	ATP5EP2		LPIN1
	ATP5G1		SACS
	ATP5G1P5		TNFSF13B
	ATP5G2		SLC41A1
	ATP5G3		PLK2
	ATP5H		ASRGL1
	ATP5I		GNG11
	ATP5J		ARHGEF6
	ATP5J2		MIR21
	ATP5L		C5AR1
	ATP5L2		IER3
	ATP5O		ART3
	ATP5S		TTYH3
	ATP5SL		KIAA0922
	ATP6AP1		PRKCDBP
	ATP6AP1L		KRT7
	ATP6AP2		FMNL3
	ATP6V0A1		SH3PXD2B
	ATP6V0A2		CXCR5
	ATP6V0B		GBP1
	ATP6V0D1		CLMP
	ATP6V0D2		SPCS3
	ATP6V0E1		PLXNC1
	ATP6V1A		FAM20A
	ATP6V1B2		SERPINF1
	ATP6V1C2		CCDC88A
	ATP6V1D		EMR3
	ATP6V1E1		EHD3
	ATP6V1F		PARP14
	ATP6V1G1		HSPA13
	ATP6V1G3		IFIT3
	ATP6V1H		FMNL1
	ATP7B		TMEM163
	ATP8B4		TSHZ2
	ATP8B5P		PACS1
	ATPAF2		CLIC2
	ATPIF1		CNN2
	ATR		FAIM2
	ATRAID		COL6A1
	ATRIP		AKAP2
	ATRN		CCL11
	ATRNL1		PRKCB
	ATRX		NAMPT
	ATXN1		ATM
	ATXN10		RTEL1
	ATXN2		CD109
	ATXN2L		DEFA6
	ATXN3		LDB2
	ATXN7L1		JAM2
	ATXN7L3		MFGE8
	ATXN7L3B		BASP1
	AUNIP		CEP128
	AUP1		PAPPA
	AURKA		DNAJB9
	AURKAIP1		GPR97
	AURKB		CXorf36
	AUTS2		CPA3
	AVEN		NUCB2
	AVL9		XDH
	AVPI1		FAM129A
	AVPR1A		GPRC5B
	AVPR1B		FAM126A
	AXDND1		OSBPL3
	AXIN1		CCL3
	AXIN2		LPGAT1
	AXL		QKI
	AZI2		EVI2A
	AZIN2		CST7
	B2M		SLAMF8
	B3GALNT1		EMCN
	B3GALNT2		RPS6KA2
	B3GALT2		PLXND1
	B3GALT4		ADRBK2
	B3GALT5		IL18RAP
	B3GALT6		TGFB2
	B3GAT2		FCRL3
	B3GAT3		EAF2
	B3GNT1		A2M
	B3GNT2		NCF4
	B3GNT3		SLC2A14
	B3GNT5		CRIP2
	B3GNT6		PTRF
	B3GNT7		SMAP2
	B3GNT9		ERRFI1
	B3GNTL1		MGAM
	B4GALNT3		PRPS1
	B4GALT1		CTGF
	B4GALT2		LGALS1
	B4GALT3		PTAFR
	B4GALT5		FAIM3
	B4GALT6		KIAA0125
	B4GALT7		SLC9B2
	B9D1		TSPAN11
	B9D2		TAP2
	BAALC		ENC1
	BAALCOS		JAK2
	BAAT		IL1RAP
	BABAM1		HTR1D
	BACE1		SLC38A5
	BACH1		KCNN3
	BAD		TNS4
	BAG1		ADAMTS4
	BAG4		ANKRD44
	BAG5		IRS1
	BAG6		PXDC1
	BAHD1		ACKR1
	BAI3		FAM171B
	BAIAP2L1		FGF7
	BAK1		ERO1L
	BAMBI		WDFY4
	BANF1		VSNL1
	BANF1P3		CD40
	BAP1		BIN2
	BARD1		LBH
	BARX2		THBD
	BATF3		CPXM1
	BAZ1A		CH25H
	BAZ1B		TMEM173
	BAZ2A		CCL3L3
	BAZ2B		PLAUR
	BBOX1		TMEM55A
	BBS1		ACSL1
	BBS10		ZNF385D
	BBS12		PLEKHG2
	BBS2		KIT
	BBS5		IRF1
	BBS7		RHOQP2
	BBS9		ZG16B
	BBX		LSAMP
	BCAM		SPON2
	BCAP29		PRKCH
	BCAP31		ZFPM2
	BCAR1		PDIA4
	BCAR3		WWTR1
	BCAS3		PLK3
	BCHE		GNB4
	BCKDHA		TIMP3
	BCKDK		RN7SL473P
	BCL10		SHCBP1
	BCL11A		ASS1
	BCL11B		MYO1F
	BCL2		CARD11
	BCL2L1		CR1L
	BCL2L12		ADAM12
	BCL2L13		ATP8B2
	BCL2L2		SLCO1B7
	BCL7A		GBP2
	BCL7B		IRAK2
	BCL7C		POSTN
	BCL9		MYCT1
	BCL9L		FIBIN
	BCLAF1		CHRDL2
	BCMO1		MTHFD2
	BCO2		MMP19
	BCOR		KRT6B
	BCORL1		GVINP1
	BCR		TSC22D3
	BCS1L		PDP1
	BDKRB2		XKR9
	BDNF		COL14A1
	BECN1		MOXD1
	BEND3		RILPL2
	BEND4		SEC22C
	BEND5		CLEC4A
	BEND6		TLR1
	BEND7		RASGRF2
	BEST1		HIVEP2
	BET1L		AKR1B1
	BEX2		CD72
	BEX4		SLC17A9
	BEX5		SRGAP2C
	BFAR		ASS1P11
	BHLHB9		MFSD2A
	BHLHE22		IFNG
	BHLHE41		NT5DC2
	BHMT		ZNF532
	BHMT2		LYVE1
	BICD2		PMAIP1
	BID		SLC15A3
	BIK		TSPAN18
	BIN1		BAG2
	BIN2P1		NID2
	BIN3		SGIP1
	BIN3-IT1		MASP1
	BIRC5		TMEM204
	BIRC6		ABCC1
	BIVM		SELM
	BLCAP		SPOCK2
	BLID		CCL22
	BLK		OAS3
	BLMH		ODC1
	BLNK		CD28
	BLOC1S2		SORD
	BLOC1S4		ATP11A
	BLOC1S6		TUBA1A
	BLVRB		APOL3
	BLZF1		DUSP6
	BMF		RNU5F-1
	BMP1		UCP2
	BMP2		PLCB1
	BMP2K		VTRNA1-3
	BMP4		FGR
	BMP5		LAMC2
	BMP8A		PDGFRA
	BMP8B		RNF122
	BMPER		TRPA1
	BMPR1A		RNU6-1003P
	BMPR2		GYPC
	BMS1		TESC
	BMS1P20		SLC1A4
	BNC1		TNFRSF12A
	BNC2		ITGA4
	BNIP1		GPR132
	BNIP2		EML1
	BNIP3L		ZFP36
	BNIP3P1		ITK
	BOD1		ITGA8
	BOD1L1		CD226
	BOK		BTN3A3
	BOLA1		TIFA
	BOLA3		GJA5
	BOLL		UBE2L6
	BOP1		FGF7P2
	BORA		SLC7A1
	BPGM		ARHGEF3
	BPI		PKM
	BPIFA4P		TNFAIP8
	BPTF		PANX1
	BPY2B		C3AR1
	BRAF		PAM
	BRAP		ICAM3
	BRCA1		GJC1
	BRCC3		IL21R
	BRD1		AHNAK2
	BRD2		CD52
	BRD4		ADAM9
	BRD7P3		CD81
	BRD8		SLC7A7
	BRDT		ERO1LB
	BRE		SEMA4A
	BRF1		ZAK
	BRF2		CPEB4
	BRI3		FEZ1
	BRI3BP		DNAJC10
	BRINP1		CLSTN3
	BRIP1		DUSP7
	BRIX1		ISLR
	BRMS1		MAP4K1
	BROX		CCR4
	BRPF1		PML
	BRWD1		PPP1R18
	BRWD3		SLCO3A1
	BSCL2		DPYSL3
	BSDC1		CSF2RA
	BSPH1		CD48
	BSPRY		NUP210
	BST1		TSTA3
	BTAF1		NFKB2
	BTBD1		APOL2
	BTBD10		LGI2
	BTBD11		CD2
	BTBD2		EGFL6
	BTBD6		ADAMTS2
	BTBD7		RN7SL600P
	BTBD9		CLEC14A
	BTC		CRELD2
	BTD		LOC254896
	BTF3		ANXA3
	BTF3L4		GPR137B
	BTF3P10		ZYX
	BTF3P11		CREB5
	BTF3P13		NRN1
	BTF3P9		EGR3
	BTG1		SGMS1
	BTG3		APCDD1
	BTN2A1		MFNG
	BTN2A2		SLC16A6
	BTN2A3P		LTBP2
	BUB1B		DPYD
	BUB3		BTN3A1
	BUD13		ST3GAL4
	BUD31		MAP4K4
	BVES		GZMB
	BYSL		BUB1
	BZW1		NRP2
	C10orf10		SH3BP5
	C10orf11		SFMBT2
	C10orf113		MYBL2
	C10orf12		NOS2P3
	C10orf126		TGFB3
	C10orf131		RGS4
	C10orf2		GRB10
	C10orf32		ANTXR1
	C10orf54		SERPINB8
	C10orf55		GDF15
	C10orf76		LDLRAD3
	C11orf1		AHR
	C11orf24		AEBP1
	C11orf30		SETD7
	C11orf44		FAM20C
	C11orf49		TLR2
	C11orf57		IGHV1OR15-9
	C11orf58		FBLN5
	C11orf63		KCNE3
	C11orf65		CLEC1A
	C11orf70		PDE10A
	C11orf71		ANLN
	C11orf74		CMTM7
	C11orf80		PHGDH
	C11orf83		OSBPL8
	C11orf84		IL3RA
	C11orf86		CD163
	C12orf10		SESTD1
	C12orf29		LMAN1
	C12orf40		MCFD2
	C12orf42		CLEC2D
	C12orf43		CARD8
	C12orf45		KIAA0040
	C12orf49		LRRC32
	C12orf5		PTGES
	C12orf56		OLFM1
	C12orf57		CLDN12
	C12orf60		MYO5A
	C12orf66		PDK1
	C12orf74		TRIB1
	C12orf75		OTUB2
	C14orf1		TLR8
	C14orf119		GIMAP7
	C14orf132		DPY19L1
	C14orf159		PAX5
	C14orf169		PMEPA1
	C14orf182		RECQL
	C14orf183		CLEC7A
	C14orf2		SMARCA1
	C14orf28		FILIP1L
	C14orf79		FCRLA
	C14orf93		TRAF3IP3
	C15orf26		TRAF1
	C15orf32		CD5
	C15orf39		BTLA
	C15orf40		SAMHD1
	C15orf41		GLRX
	C15orf43		SBNO2
	C15orf57		MXRA5P1
	C15orf61		LYPD6B
	C16orf13		TMEM106A
	C16orf45		AQP3
	C16orf46		PGM2L1
	C16orf52		CD3G
	C16orf54		STX2
	C16orf58		CADM1
	C16orf70		SPG20
	C16orf72		BATF2
	C16orf74		CEP55
	C16orf78		PLSCR3
	C16orf80		CBFB
	C16orf91		CD83
	C16orf93		GRINA
	C17orf49		CD84
	C17orf51		CCR6
	C17orf53		PSME2
	C17orf58		ABCD2
	C17orf62		CCR2
	C17orf75		GRK5
	C17orf80		TFAP2C
	C17orf96		KPNA2
	C17orf97		LRRC8C
	C18orf32		FER1L4
	C18orf54		PGM3
	C18orf8		PCDH18
	C19orf12		SLC39A6
	C19orf18		TIMP2
	C19orf24		HS3ST3B1
	C19orf33		FBXW7
	C19orf40		NAP1L1
	C19orf43		NLRP3
	C19orf47		RNF24
	C19orf48		SPI1
	C19orf52		ARL4C
	C19orf53		PRAF2
	C19orf54		NABP1
	C19orf57		FGD5
	C19orf66		PARVG
	C19orf70		H19
	C19orf73		ST3GAL5
	C1D		ECT2
	C1DP2		MRC2
	C1GALT1		HIST1H2BM
	C1GALT1C1		CCDC80
	C1orf100		FRY
	C1orf101		CD4
	C1orf106		TMC5
	C1orf109		MTHFD2P7
	C1orf112		TRERF1
	C1orf116		ZEB1
	C1orf122		TNFRSF1B
	C1orf123		HSPG2
	C1orf131		F5
	C1orf141		PTPRCAP
	C1orf146		IL6ST
	C1orf168		CHPF
	C1orf174		TWSG1
	C1orf177		STAT4
	C1orf186		BCAT1
	C1orf192		PPP1R16B
	C1orf194		SSR1
	C1orf198		PLOD1
	C1orf216		ITPR1
	C1orf220		GPR84
	C1orf228		ZNF215
	C1orf27		FAM65A
	C1orf43		MX1
	C1orf50		EPC1
	C1orf53		SPHK1
	C1orf54		CP
	C1orf56		CASP10
	C1orf61		RAMP2
	C1orf74		HSPA4L
	C1QB		ZHX2
	C1QBP		FCN1
	C1QC		STAT2
	C1QTNF2		TIE1
	C1QTNF5		TUSC3
	C1QTNF6		PTGFR
	C1QTNF7		SRGAP2
	C1QTNF9		CSRNP1
	C1QTNF9B-AS1		RAB23
	C1RL		ATP2B4
	C1RL-AS1		CLDN2
	C20orf194		HCK
	C20orf196		DOCK4
	C20orf24		FZD3
	C20orf96		UCA1
	C21orf119		IL18R1
	C21orf33		RN7SL751P
	C21orf49		LDLR
	C21orf59		EHD2
	C21orf91		IQSEC1
	C22orf24		ITGAM
	C22orf29		LOC101927628
	C22orf31		FAM26E
	C22orf34		CEBPD
	C22orf46		NFKBIA
	C2CD2		CDH6
	C2CD2L		AP1S3
	C2CD4A		MFAP4
	C2CD4B		EFEMP2
	C2orf15		RFTN2
	C2orf40		IL2RB
	C2orf43		RSPO3
	C2orf44		TSPAN5
	C2orf47		ADA
	C2orf49		PIP4K2A
	C2orf61		ADAMTS5
	C2orf68		SLC25A37
	C2orf69		CD3D
	C3orf14		MYCBP2
	C3orf17		TMEM184B
	C3orf30		NQO2
	C3orf33		SPATS2
	C3orf35		COL6A2
	C3orf36		JAM3
	C3orf62		MPDZ
	C3orf67		NRCAM
	C3orf70		SPAG4
	C3orf80		E2F5
	C4orf29		PLXNA1
	C4orf3		MR1
	C4orf32		ARHGAP9
	C4orf36		HECW2
	C4orf46		SEC11C
	C5		TNFAIP3
	C5AR2		VAV1
	C5orf15		CD200
	C5orf22		HHEX
	C5orf24		LAMB2
	C5orf34		EFEMP1
	C5orf42		FAT4
	C5orf46		RNF144B
	C5orf47		MUC4
	C5orf51		FAM57A
	C5orf56		TMEM165
	C5orf64		RARRES3
	C6orf1		SLAIN1
	C6orf120		DEGS1
	C6orf132		MYO1G
	C6orf141		FCAR
	C6orf163		FCRL2
	C6orf211		NUGGC
	C6orf223		TTC9
	C6orf47		SFRP2
	C6orf48		TACSTD2
	C6orf57		GM2A
	C6orf62		PNOC
	C6orf89		C3orf55
	C6orf99		FSCN1
	C7		ZDBF2
	C7orf26		EDNRB
	C7orf43		TNF
	C7orf55		DUSP1
	C7orf55-LUC7L2		GPR124
	C7orf57		ARHGAP31
	C7orf60		SKIL
	C7orf63		NCS1
	C8orf12		GGT5
	C8orf31		GIMAP6
	C8orf33		GRAMD2
	C8orf34		HM13
	C8orf37		HYOU1
	C8orf44		NRP1
	C8orf48		HRH2
	C8orf82		RBMS3
	C9orf114		IRG1
	C9orf116		SVEP1
	C9orf129		ROPN1L
	C9orf131		ZNF521
	C9orf135		SLC12A4
	C9orf153		2023-09-01
	C9orf156		PRSS22
	C9orf37		PDIA5
	C9orf38		LDHB
	C9orf40		ARID5A
	C9orf41		PIK3AP1
	C9orf43		SDK1
	C9orf47		SLC7A2
	C9orf64		PRR16
	C9orf72		DCC
	C9orf78		SHH
	C9orf89		NOTCH3
	C9orf91		QSOX1
	CA10		MAP3K8
	CA11		PAPLN
	CA13		CALD1
	CA14		ARHGAP30
	CA5B		BAG3
	CA8		IFI35
	CA9		SPINK1
	CAAP1		TFEC
	CAB39		RAB34
	CABIN1		TGFBR2
	CABLES1		RNASE6
	CABLES2		CD19
	CABS1		ABI3BP
	CACFD1		RCN1
	CACHD1		PLEKHO1
	CACNA1A		S100A3
	CACNA1C		DTHD1
	CACNA1E		ATP10D
	CACNA1H		CXCL16
	CACNA2D2		SIRPB1
	CACNA2D3		PRDX4
	CACNB1		SHISA5
	CACNB2		TRAT1
	CACNB3		ABCA13
	CACTIN		NCALD
	CACUL1		NFE2L3
	CACYBP		CYB5R2
	CAD		VGLL3
	CADM3		HSP90B1
	CADM4		PLTP
	CADPS		GIMAP8
	CADPS2		ALCAM
	CAGE1		TK1
	CALB1		IL1RL1
	CALB2		MYRFL
	CALCOCO1		AKIRIN2
	CALCOCO2		MANEA
	CALHM2		PTPN14
	CALM1		ARHGAP24
	CALM3		COTL1
	CALML4		CACNA2D1
	CALR		SLC4A11
	CAMK1		TNFRSF10B
	CAMK1G		PLAT
	CAMK4		NCF1
	CAMKMT		SRM
	CAMLG		RHBDF2
	CAMSAP1		SLFN13
	CAMSAP2		OLR1
	CAMSAP3		CD79B
	CAMTA1		ADAMTS12
	CAMTA2		PIK3CG
	CANT1		KLK7
	CANX		C1QA
	CAP1		SCARA3
	CAP2		GRAP
	CAPG		KCNAB2
	CAPN1		FCHSD2
	CAPN10		HTRA1
	CAPN15		TRIM16
	CAPN3		AGTRAP
	CAPN6		PYHIN1
	CAPN7		SDC3
	CAPNS1		GPC6
	CAPNS2		NFATC2
	CAPRIN1		TPST1
	CAPS2		TYMP
	CAPSL		GPR155
	CAPZA1		HBB
	CAPZA2		PRNP
	CARD10		ANP32E
	CARD17		SHC3
	CARF		CD68
	CARHSP1		SIRPG
	CARKD		CFHR1
	CARM1		MMRN2
	CARS		PTPN7
	CARS2		HSPB8
	CASC2		CMTM3
	CASC3		ADARB1
	CASC4		GRAMD1A
	CASC5		FMOD
	CASK		RUNX2
	CASP12		BCL6B
	CASP2		S100B
	CASP3		CERCAM
	CASP7		CXCL17
	CASP8		JAZF1
	CASP8AP2		LIMS1
	CASP9		PKIA
	CASS4		CD248
	CAST		LMCD1
	CASZ1		MTCL1
	CATSPER2		LY9
	CATSPER2P1		CEP135
	CATSPER3		PRKAR2B
	CATX-1		PIK3R5
	CBFA2T2		AGRN
	CBFA2T3		HOMER1
	CBL		GPR4
	CBLB		CPVL
	CBLL1		CMKLR1
	CBLN3		EDEM1
	CBR1		MTNR1A
	CBR3		PPM1K
	CBR4		CDC6
	CBS		ARRDC3
	CBWD1		MIF
	CBWD5		LOC648987
	CBX1		UBASH3B
	CBX1P1		EGR2
	CBX3		SWAP70
	CBX4		GALNT2
	CBX5		SGTB
	CBX6		SASH3
	CBX7		ALOX5AP
	CBY1		FYB
	CC2D1A		TRIP13
	CC2D1B		ENTPD3
	CC2D2A		MEFV
	CC2D2B		TPRG1
	CCAR2		RHOB
	CCBE1		TM6SF1
	CCBL1		GLI3
	CCBL2		TMEM119
	CCDC101		DENND3
	CCDC102A		TRIM16L
	CCDC102B		SYTL3
	CCDC103		BLVRA
	CCDC104		ACP5
	CCDC106		CD1C
	CCDC107		MRC1
	CCDC110		QPCT
	CCDC113		TIGIT
	CCDC115		PDIA3
	CCDC117		MILR1
	CCDC12		RDX
	CCDC121		MSI2
	CCDC122		SH2D1A
	CCDC124		FFAR4
	CCDC125		ACVR1
	CCDC129		AOX1
	CCDC13		FERMT3
	CCDC132		COL5A1
	CCDC134		CLIP4
	CCDC141		PLEKHA2
	CCDC148		GIMAP2
	CCDC148-AS1		TYROBP
	CCDC149		SERPINI1
	CCDC15		PLA2G2D
	CCDC150		GRHL3
	CCDC159		CTNNAL1
	CCDC17		ACTN1
	CCDC170		MID2
	CCDC171		TRPV2
	CCDC174		HLA-DQB2
	CCDC175		CD276
	CCDC176		CLEC4D
	CCDC186		ZEB2
	CCDC24		FMO3
	CCDC25		ROR2
	CCDC28A		RNY3P2
	CCDC30		DNAJB11
	CCDC34		IL27RA
	CCDC37		PTGS1
	CCDC43		FOXM1
	CCDC47		TIPARP
	CCDC50		RAMP3
	CCDC51		PCNX
	CCDC53		GPR176
	CCDC57		RNU4-62P
	CCDC58		LAIR1
	CCDC6		CD3E
	CCDC60		LRG1
	CCDC64		S100A4
	CCDC64B		ARID5B
	CCDC66		AQP1
	CCDC7		SEMA4D
	CCDC71		ALPK2
	CCDC71L		KRT6A
	CCDC77		MEF2C
	CCDC79		RASAL3
	CCDC81		UBE2S
	CCDC83		CHSY1
	CCDC85C		PTGDS
	CCDC86		MAPKAPK2
	CCDC87		TTC28
	CCDC88B		BACH2
	CCDC88C		CLEC2B
	CCDC9		LOC101060546
	CCDC91		RGS7BP
	CCDC94		FICD
	CCDC97		WWC2
	CCHCR1		SYVN1
	CCL1		GPCPD1
	CCL13		DIO2
	CCL28		CCDC167
	CCL5		RERG
	CCL7		MARS
	CCL8		RPN2
	CCM2		WAS
	CCM2L		GPR174
	CCNA2		SRPRB
	CCNB1IP1		AMICA1
	CCNB3		VWA1
	CCNC		RFX5
	CCND1		LOC441081
	CCND2		BCL3
	CCND3		SDC2
	CCNDBP1		FGFR1
	CCNE1		MAP3K6
	CCNE2		STAT5A
	CCNF		CARD16
	CCNG2		IL17REL
	CCNH		STARD4
	CCNI		NEDD4
	CCNI2		REL
	CCNK		MET
	CCNT2		EPSTI1
	CCNY		P2RY14
	CCNYL1		BLM
	CCNYL2		GRHL1
	CCNYL3		ARPC1B
	CCP110		BTN3A2
	CCPG1		CEP85L
	CCR10		SLC1A3
	CCR5		PRF1
	CCR8		NXN
	CCRL2		PLXDC1
	CCRN4L		TSHZ3
	CCSAP		SERPINH1
	CCSER1		ATF3
	CCSER2		LILRA2
	CCT2		TMEM109
	CCT3		TRAM2
	CCT4		EREG
	CCT5		ADAM8
	CCT6A		CDYL2
	CCT7		SEC24A
	CCZ1		FNDC1
	CD101		SCPEP1
	CD14		PNP
	CD151		CCNB1
	CD163L1		ITPRIP
	CD164		IGJ
	CD1A		SYDE1
	CD1B		NUP188
	CD1D		HSPA5
	CD1E		HK2
	CD200R1		TMEM39A
	CD207		IER2
	CD209		HIST1H3J
	CD244		LPXN
	CD247		BRCA2
	CD2BP2		SLFN12L
	CD300C		TNFSF15
	CD300E		TMPRSS3
	CD300LB		MAGED1
	CD300LF		SLC16A7
	CD320		MCC
	CD33		IGFLR1
	CD36		SLC23A2
	CD40LG		MOP-1
	CD46		GAPT
	CD47		FNDC3B
	CD58		RUNX1
	CD59		TXLNB
	CD6		GOLT1B
	CD63		WDR54
	CD7		RAPGEF4
	CD70		PLK1
	CD8A		RAB29
	CD8B		FST
	CD96		ZNF267
	CD97		GARS
	CD99		KIAA0895
	CD99L2		HSH2D
	CDA		MAGED2
	CDADC1		FLRT2
	CDAN1		TFF2
	CDC123		RGS16
	CDC14B		SGCE
	CDC20P1		ETV7
	CDC23		CHL1
	CDC25A		FCRL1
	CDC25C		PLEKHO2
	CDC27		VNN3
	CDC34		ISG20
	CDC37		ANXA2
	CDC40		APOL4
	CDC42BPB		IFIT2
	CDC42BPG		RORA
	CDC42EP1		MANF
	CDC42EP3		BMP6
	CDC42EP4		PFKP
	CDC42EP5		BMP7
	CDC42P6		FAM78A
	CDC42SE1		CELSR1
	CDC42SE2		CTSL
	CDC45		HLA-DOA
	CDC5L		CDC42EP2
	CDC7		MSTO1
	CDCA2		BHLHA15
	CDCA3		P2RX7
	CDCA4		PIK3CD
	CDCA5		ADORA2A
	CDCA7		LIF
	CDCA7L		HLA-DQA2
	CDCA8		ENO2
	CDCP1		TMEM258
	CDH1		CHST3
	CDH13		MYC
	CDH19		LIMK1
	CDH2		MKI67
	CDH23		KIF20A
	CDHR3		LYPD5
	CDIPT		PCBP3
	CDK10		KIAA0226L
	CDK11A		SSR3
	CDK12		PDE7A
	CDK13		IL11
	CDK15		SEC13
	CDK16		HTRA3
	CDK17		CX3CL1
	CDK18		SNAI1
	CDK19		THSD7A
	CDK2		NBEAL2
	CDK2AP1		STT3A
	CDK2AP2		HDAC7
	CDK4		HPSE
	CDK5		PSMB10
	CDK5R1		RASA3
	CDK5RAP1		FGD2
	CDK5RAP2		CRYAB
	CDK6		HSD11B1
	CDK7		ENO1
	CDK8		SCRN1
	CDK9		OXCT1
	CDKAL1		SLC40A1
	CDKL2		RNF145
	CDKL5		DLGAP1-AS1
	CDKN1A		PLEKHG1
	CDKN1B		TESPA1
	CDKN2A		OLFML1
	CDKN2AIP		SNX20
	CDKN2AIPNL		ITGAV
	CDKN2C		GPR141
	CDKN3		CSNK1E
	CDNF		BATF
	CDO1		PILRA
	CDON		TMOD2
	CDPF1		PTPRS
	CDR1		C12orf55
	CDR2L		ARMCX2
	CDRT1		RNU4-34P
	CDS2		MIXL1
	CDT1		SND1
	CDV3		CHST2
	CDV3P1		DYRK3
	CDX1		NLRP1
	CDYL		IL15RA
	CEACAM1		C1QTNF1
	CEACAM21		CLCN4
	CEACAM3		PRR11
	CEACAM4		MRGPRF
	CEACAM5		C19orf10
	CEACAM8		NLRC5
	CEBPA		KIF18A
	CEBPA-AS1		FAM167A
	CEBPG		C11orf96
	CECR5		LIMS3L
	CECR6		IL17A
	CELF2		RNY4P19
	CENPA		SLC29A1
	CENPB		SLC35B1
	CENPBD1		PCED1B
	CENPC		HIVEP3
	CENPF		ABI3
	CENPH		MAP1B
	CENPI		HVCN1
	CENPK		DUSP14
	CENPL		CEACAM6
	CENPM		ACTA2
	CENPN		SFTPA2
	CENPO		PIM3
	CENPP		ACOXL
	CENPQ		CLIC4
	CENPU		CTPS1
	CEP112		PTTG1
	CEP120		FCER2
	CEP162		DCPS
	CEP164		HCST
	CEP170B		CTSC
	CEP192		CSF1R
	CEP250		TAPBP
	CEP290		FPR3
	CEP350		TMEM263
	CEP41		GPR180
	CEP44		GLYATL1
	CEP57		ARMCX3
	CEP63		WFS1
	CEP68		CYGB
	CEP72		ETV5
	CEP76		KIAA1462
	CEP78		RASIP1
	CEP83		CENPE
	CEP85		SSR4
	CEP95		MAD2L2
	CEP97		FBXO6
	CEPT1		AFAP1L2
	CERK		IFT22
	CERS2		CTHRC1
	CERS4		BOC
	CERS5		NFATC1
	CERS6		EMR1
	CES1		CEP19
	CES4A		CDC20
	CETN2		DLGAP5
	CETP		MAFF
	CFD		SLC38A2
	CFDP1		NOD2
	CFHR2		NUSAP1
	CFHR3		PLCG2
	CFHR4		RNU6-725P
	CFL1		SMOC2
	CFL1P3		PHTF1
	CFLAR		ITGA6
	CFP		SEMA3A
	CGNL1		MEI1
	CGREF1		TMEM255B
	CGRRF1		ADAM28
	CHAC2		PPT1
	CHAF1A		PAPSS1
	CHAF1B		PITPNB
	CHAMP1		SIRPA
	CHCHD1		GSAP
	CHCHD10		CFL2
	CHCHD2		KLK11
	CHCHD2P6		IDH2
	CHCHD2P8		SEC61A1
	CHCHD2P9		SLC2A1
	CHCHD3		EPB41L4A
	CHCHD4		P4HB
	CHCHD5		KANSL1L
	CHCHD6		SNCAIP
	CHCHD7		SFXN3
	CHD2		MTHFD1L
	CHD3		TLL1
	CHD4		TUBB6
	CHD6		SDF2L1
	CHD7		CCNB2
	CHD9		PPP6R1
	CHEK1		TRIM8
	CHEK2		AARS
	CHFR		SLC9A9
	CHGA		CTSB
	CHGB		TMEM47
	CHIA		FAM72B
	CHIC1		KRT17
	CHID1		GPR114
	CHML		MAP3K5
	CHMP1A		BICD1
	CHMP1B		SLED1
	CHMP2A		KIF14
	CHMP2B		PDLIM7
	CHMP3		ZFP36L1
	CHMP4A		APH1B
	CHMP4B		SH3RF3
	CHMP4C		EMILIN2
	CHMP5		FAM101B
	CHMP6		LAMB1
	CHMP7		CD300A
	CHODL		LIPA
	CHORDC1		AIF1
	CHPF2		RNU1-106P
	CHRAC1		ERI1
	CHRDL1		PHLDA2
	CHRM1		ACOT9
	CHRM3		SLCO5A1
	CHRM4		GJA4
	CHRM5		ST5
	CHRNA3		FAM167B
	CHRNA5		ARHGAP11A
	CHRNA6		FANCD2
	CHRNA7		PHF21A
	CHRNB1		FNDC4
	CHRNE		PDIA6
	CHST1		DCHS1
	CHST10		ESAM
	CHST12		CDK1
	CHST14		C1orf162
	CHST5		PPA1
	CHST6		CENPW
	CHSY3		IFIT5
	CHTF8		GK3P
	CHTOP		PRKD3
	CHUK		MIR221
	CHURC1		PARVB
	CHURC1-FNTB		MRAS
	CIAO1		MAGED4
	CIAPIN1		ATP2C1
	CIART		PDLIM3
	CIB1		DUOX1
	CIB2		HIST2H2BF
	CIC		HIST1H3I
	CIDEB		RFK
	CIDEC		ULK3
	CIDECP		MRPL15
	CIITA		HDAC11
	CINP		NOL4L
	CIRH1A		CELA3A
	CISD1		MTX2
	CISD1P1		KDM6A
	CISD2		AK1
	CIT		ZNF219
	CIZ1		KIAA1522
	CKAP2		PGAP2
	CKAP2L		PDCD6IP
	CKAP4		PDXP
	CKAP5		FARP2
	CKLF		AGBL2
	CKMT1A		ELF4
	CKMT1B		HSPB1
	CKMT2		SMIM8
	CKS1B		DOK4
	CKS2		ZC2HC1C
	CLASP1		MVB12B
	CLC		LOC100131581
	CLCA2		PPIP5K1
	CLCA3P		ZNF682
	CLCC1		GPT
	CLCF1		KIAA1804
	CLCN3		FH
	CLCN5		PPDPF
	CLCN7		ATG4D
	CLDN10		C4orf33
	CLDN11		WNK4
	CLDN15		ATP5F1
	CLDN16		ERN2
	CLDN18		PPARD
	CLDN24		MPZL2
	CLDN3		FBXL20
	CLDN4		EPS8
	CLDN5		TUFT1
	CLDN7		PDHX
	CLDND1		PMPCB
	CLEC11A		SRGAP1
	CLEC12A		RNU6-1281P
	CLEC16A		ZNF518A
	CLEC17A		ASB12
	CLEC5A		DHDDS
	CLEC9A		KLKB1
	CLECL1		GHITM
	CLGN		TMEM116
	CLHC1		TAS2R4
	CLIC1		OGN
	CLIC1P1		FDX1
	CLIC5		LINC01089
	CLINT1		ZRANB2
	CLIP1		ZNF492
	CLIP3		STYK1
	CLK3		STAG3L4
	CLLU1		ZFP14
	CLLU1OS		FAM151A
	CLN3		PDPK1
	CLN6		PPFIBP2
	CLNK		COLCA1
	CLNS1A		VAV2
	CLOCK		RNASE1
	CLP1		MIR1247
	CLPB		NDUFB10
	CLPP		NEO1
	CLPS		RBM47
	CLPTM1		CCNG1
	CLPTM1L		SLC10A2
	CLPX		KCNV1
	CLSPN		ZNF33B
	CLSTN1		TREH
	CLSTN2		BMX
	CLTA		DNAJC19
	CLTB		PTP4A1
	CLTC		LOC100128288
	CLTC-IT1		LAMTOR3
	CLTCL1		MLXIP
	CLUH		KLHL24
	CLVS2		KIAA1456
	CMA1		PIK3R1
	CMC1		RNF138
	CMC2		MTIF2
	CMC4		SLC6A7
	CMIP		SLC25A5
	CMPK1		TMEM80
	CMPK2		ASAP2
	CMSS1		RNU6-795P
	CMTM2		CAPN2
	CMTM6		LINC00893
	CMTM8		PEX19
	CMTR2		ZYG11B
	CNBP		RASSF6
	CNDP2		KIFAP3
	CNEP1R1		DHRS1
	CNFN		DNMBP
	CNIH1		PTPRO
	CNKSR1		GAS2L3
	CNKSR2		TLE2
	CNN1		SLC39A4
	CNN3		BRPF3
	CNNM1		GATM
	CNNM3		PDE9A
	CNOT1		SPHK2
	CNOT10		LIN7C
	CNOT11		COQ3
	CNOT2		IDH3A
	CNOT3		CNIH4
	CNOT6		GLOD5
	CNOT6L		KNG1
	CNOT7		ALAD
	CNOT8		GMFB
	CNP		SNX24
	CNPPD1		DNAJC28
	CNPY2		TDRD7
	CNPY3		CMAHP
	CNPY4		SYT17
	CNR1		TTLL6
	CNR2		PINK1
	CNRIP1		BCKDHB
	CNTD1		HSD3B1
	CNTF		AGL
	CNTLN		KIAA1211
	CNTN1		PLEKHA6
	CNTNAP1		ZNF28
	CNTNAP2		FOXN3
	CNTNAP3B		MGST1
	CNTRL		SYDE2
	CNTROB		PLCL2
	COA1		TRIM3
	COA3		HIGD2A
	COA4		ZNF564
	COA5		PLA2G12A
	COA6		LMBRD1
	COASY		RBM24
	COBLL1		MPST
	COCH		PET117
	COG1		SPRYD7
	COG2		ABRACL
	COG3		LMBRD2
	COG4		CYP4V2
	COG5		IRF6
	COG6		SLC35A1
	COG7		C3orf52
	COIL		ZNF702P
	COL10A1		CAMK2G
	COL16A1		LRRC28
	COL17A1		SLC6A9
	COL18A1		CMAS
	COL19A1		TMEM252
	COL24A1		GREM2
	COL27A1		FBXO3
	COL28A1		CLN8
	COL4A3		EDN2
	COL4A3BP		PROC
	COL4A4		NNT
	COL5A3		DERA
	COL6A5		C1orf21
	COL7A1		GLIPR2
	COL8A1		NCK2
	COLEC10		RNF14
	COLEC12		TMEM14C
	COLGALT1		SMPD3
	COLQ		ZNF585B
	COMMD2		CHMP4BP1
	COMMD3		ZNF254
	COMMD3-BMI1		LOC642533
	COMMD4		PACSIN2
	COMMD6		TINCR
	COMMD7		PPP1R3B
	COMMD8		ECHDC2
	COMT		SF3B4
	COMTD1		COQ5
	COPA		CRBN
	COPB1		AP5M1
	COPB2		PRKCZ
	COPE		CAPN5
	COPG1		SLC25A13
	COPRS		RN7SL728P
	COPS2		BCL2L11
	COPS3		CLN5
	COPS4		GNG12
	COPS5		LINC00526
	COPS6		NRARP
	COPS7A		PVRL3
	COPS7B		CETN3
	COPS8		KLRC3
	COPZ1		ERMP1
	COPZ2		MFSD9
	COQ10A		DOLPP1
	COQ2		GJB1
	COQ4		TMEM65
	COQ6		THNSL1
	COQ7		PLIN2
	CORO1B		SLC5A11
	CORO1C		IGBP1P1
	CORO2A		DENND1B
	CORO6		ACY1
	CORO7		PHYKPL
	COX10		STRBP
	COX11		RNY1P8
	COX11P1		MYO5B
	COX14		ROS1
	COX15		PDSS1
	COX17		LOC100131796
	COX18		PTPRH
	COX20		AGPAT2
	COX4I1		CDS1
	COX4I2		YBX2
	COX5A		SLITRK6
	COX6A1		SPATA20
	COX6B1		COA7
	COX6B1P3		TMEM131
	COX6B2		IMPA1P
	COX7A1		CXADR
	COX7A2		ZSCAN16
	COX7A2L		HEATR5A
	COX7A2P2		APLP2
	COX7C		PITX2
	COX8A		SOSTDC1
	CPA2		PGRMC1
	CPB1		C6orf203
	CPB2		TDRD3
	CPD		SLC39A2
	CPE		RGMB
	CPEB1		MGST3
	CPEB2		LGALS3
	CPED1		SEPP1
	CPLX4		NIPAL2
	CPNE3		ERBB2IP
	CPNE4		VPS13A
	CPNE5		CITED2
	CPNE8		B4GALT4
	CPO		PLEKHJ1
	CPOX		FTH1P11
	CPPED1		OAF
	CPQ		PDP2
	CPS1		TMLHE
	CPSF2		LRP4
	CPSF3		LINC00654
	CPSF3L		BLOC1S1
	CPSF4		SIPA1L2
	CPT1C		DUSP16
	CPTP		LRRFIP2
	CPXM2		VTI1B
	CPZ		TSHZ1
	CRABP2		NCR3LG1
	CRADD		SPA17
	CRB3		BTBD8
	CRCP		NTPCR
	CREB1		FRYL
	CREB3		ZNF615
	CREB3L1		NWD2
	CREB3L4		SCO1
	CREBBP		NCBP2-AS2
	CREBL2		ZZEF1
	CREBRF		OR2A9P
	CREBZF		PXMP4
	CREG1		SHROOM3
	CRELD1		ZNF326
	CREM		RNF103
	CRH		PPARA
	CRHBP		RSAD2
	CRIM1		BZW2
	CRIPAK		MRPS25
	CRIPT		FDX1P1
	CRISPLD1		ACSL5
	CRK		KTN1
	CRKL		ANKMY2
[truncated: 9,342 more rows]
